# Supplementary material for: Optimized mechano-fluidic metamaterials inspired by deep-sea sponges
Source: Nat Commun. 2026 May 5;17:6062. doi: 10.1038/s41467-026-72612-4 (PMC13350808; doi:10.1038/s41467-026-72612-4)
Supplement: Supplementary file 15 — Supplementary Software [file 41467_2026_72612_MOESM15_ESM.zip]

Archive with 21 entries (18 files):
- Supplementary-Software/
- Supplementary-Software/.DS_Store
- __MACOSX/Supplementary-Software/._.DS_Store
- Supplementary-Software/FEACode/
- __MACOSX/Supplementary-Software/._FEACode
- Supplementary-Software/CodeSTLGeneration/
- __MACOSX/Supplementary-Software/._CodeSTLGeneration
- Supplementary-Software/FEACode/2_FEA_eval_compression.py
- __MACOSX/Supplementary-Software/FEACode/._2_FEA_eval_compression.py
- Supplementary-Software/FEACode/SpongeAPDL_2.py
- __MACOSX/Supplementary-Software/FEACode/._SpongeAPDL_2.py
- Supplementary-Software/CodeSTLGeneration/MeshLines.py
- __MACOSX/Supplementary-Software/CodeSTLGeneration/._MeshLines.py
- Supplementary-Software/CodeSTLGeneration/Geom.py
- __MACOSX/Supplementary-Software/CodeSTLGeneration/._Geom.py
- Supplementary-Software/CodeSTLGeneration/Utils.py
- __MACOSX/Supplementary-Software/CodeSTLGeneration/._Utils.py
- Supplementary-Software/CodeSTLGeneration/main.py
- __MACOSX/Supplementary-Software/CodeSTLGeneration/._main.py
- Supplementary-Software/CodeSTLGeneration/README.docx
- __MACOSX/Supplementary-Software/CodeSTLGeneration/._README.docx
