# Supplementary material for: Optimized mechano-fluidic metamaterials inspired by deep-sea sponges
Source: Nat Commun. 2026 May 5;17:6062. doi: 10.1038/s41467-026-72612-4 (PMC13350808; doi:10.1038/s41467-026-72612-4)
Supplement: Supplementary file 18 — Source Data [file 41467_2026_72612_MOESM18_ESM.xlsx]

## Sheet: Fig. 3
	Fig. 3a						Fig. 3b
	Non-Dominated Solutions		Feasible Designs				Batch Iterations	Hypervolume
	Cost_1_FEA	Cost_2_CFD	Cost_1_FEA	Cost_2_CFD			1	18.52
	1.795	-1.15	1.075	-0.239			2	20.83
	1.821	-1.22	1.56	-0.389			3	22.19
	1.821	-1.21	1.532	0.234			4	22.76
	-1.821	-1.123	0.388	-0.796			5	23.03
	-2.611	-1.04	-0.036	-0.29			6	23.25
	-2.262	-1.064	0.578	0.395			7	23.27
	-2.392	-1.063	1.388	-0.313			8	23.27
	-2.833	0.324	0.894	0.812			9	23.27
	-1.737	-1.148	-0.052	2.27			10	23.27
	-1.914	-1.073	1.026	0.623			11	23.73
	-2.764	-0.631	-0.284	-0.311			12	23.91
	-2.106	-1.071	1.57	-0.032			13	23.95
	-2.703	-0.93	1.531	-0.51			14	23.97
			0.608	-0.437			15	23.97
			1.393	-0.175			16	23.97
			0.173	-0.306			17	23.97
			-0.842	0.339			18	23.97
			-0.348	-0.481			19	23.97
			-0.097	0.102			20	23.97
			-1.059	0.839			21	23.97
			-0.469	0.348			22	23.97
			-0.692	0.56
			-1.583	-0.691
			1.239	0.172
			-0.134	-0.769
			1.643	-0.246
			-0.287	-0.392
			-0.453	0.048
			-0.584	-0.492
			-0.697	0.112
			-1.109	-0.915
			1.363	-0.06
			-0.338	0.141
			0.986	0.35
			-1.365	-0.903
			0.192	0.345
			-0.967	1.58
			-0.662	0.249
			-1.365	-0.352
			-1.08	-0.322
			0.489	1.22
			-0.811	0.237
			-1.342	-0.405
			-0.772	-0.856
			1.658	-0.459
			-1.016	0.001
			0.018	0.021
			-0.653	-0.93
			-0.55	-0.688
			-1.66	1.76
			-1.707	0.165
			-1.092	0.301
			-1.693	-0.612
			-0.975	0.261
			-1.708	-0.619
			-1.671	-0.48
			-1.092	-0.064
			-1.672	-0.452
			-1.005	0.42
			-1.691	-0.606
			-1.707	-0.605
			-0.968	0.361
			-1.74	-0.394
			-1.081	-0.412
			-1.707	-0.708
			-1.104	0.727
			-1.092	0.101
			-1.698	-0.48
			-1.708	-0.407
			-0.982	-0.014
			-1.791	-0.547
			-1.821	-1.123
			-1.619	-0.01
			-0.63	-0.689
			-1.894	-0.486
			-1.112	0.628
			-1.88	-0.638
			1.289	-0.334
			-0.02	1.409
			0.128	-0.159
			-1.673	-0.456
			-1.928	-0.676
			-2.082	-0.593
			-1.872	-0.852
			-0.841	1.167
			-1.226	-0.407
			-1.411	2.229
			-1.1	0.656
			-0.214	1.171
			-1.255	0.631
			-2.146	-0.898
			-2.015	-0.883
			-1.687	-0.581
			-1.538	-0.392
			-1.734	0.012
			-2.377	-0.862
			-2.409	-0.938
			-2.375	-0.835
			-1.613	-0.793
			-1.717	0.018
			-1.862	-0.446
			-2.125	-0.713
			-1.651	-0.505
			-1.905	-0.963
			-1.78	-0.447
			-1.78	-0.146
			-1.75	-0.3
			0.692	-0.142
			-1.192	-0.297
			-1.856	-0.853
			-1.826	-0.24
			-1.753	-0.783
			-1.718	-0.906
			-1.707	-0.653
			-2.029	-0.701
			-1.991	-0.54
			-2.557	-0.825
			-1.655	-0.895
			-1.441	-0.108
			-1.687	0.417
			-1.654	-0.514
			-1.774	-0.334
			-1.601	-0.399
			-0.282	-0.529
			-1.538	0.489
			-1.703	-0.067
			-1.759	-0.151
			-1.268	-0.097
			-1.811	-0.522
			-1.399	-0.174
			-1.962	-0.647
			-2.047	-0.813
			-1.967	0.602
			-1.827	-0.442
			-2.463	-0.101
			-1.927	-0.685
			-1.983	-0.793
			-2.257	-0.954
			-1.954	-0.936
			-2.489	-0.858
			-2.032	-0.845
			-2.306	-0.262
			-2.544	0.311
			-2.502	-0.763
			-1.951	-0.84
			-2.641	-0.073
			-2.073	-0.401
			-2.059	-0.62
			-2.155	-0.265
			-1.984	-0.574
			-2.33	0.846
			-2.294	-0.134
			-2.663	-0.489
			-2.458	-0.575
			-2.046	-0.574
			-2.577	-0.455
			-2.547	-0.259
			-2.611	-1.04
			-1.8	0.074
			-2.371	-0.769
			-2.597	0.061
			-2.037	-0.496
			-2.463	-0.799
			-2.413	0.006
			-1.988	-0.763
			-1.761	-0.86
			-1.997	-0.653
			-2.33	0.533
			-2.545	-0.893
			-2.184	-0.738
			-1.773	-0.385
			-2.642	-0.713
			-2.023	-0.542
			-2.45	-0.627
			-1.942	-0.759
			-1.779	-0.487
			-2.324	-1.006
			-1.934	-0.538
			-2.139	-0.672
			-2.142	0.471
			-1.939	-0.588
			-2.518	-0.791
			-2.484	-0.727
			-1.977	-0.283
			-2.381	-0.49
			-2.482	-0.86
			-1.971	-0.833
			-2.308	-0.266
			-2.37	-0.276
			-2.262	-1.064
			-1.982	-0.641
			-2.48	-0.965
			-1.919	-0.425
			-2.117	-0.348
			-2.229	-0.078
			-2.344	-0.785
			-2.309	-0.846
			-2.433	-0.017
			-2.524	-0.93
			-1.997	-0.607
			-1.854	-0.596
			-2.368	-0.24
			-2.095	-0.683
			-1.869	-0.585
			-2.392	-1.063
			-2.085	-0.723
			-2.172	-0.599
			-2.423	-0.121
			-1.732	-0.772
			-2.305	-0.941
			-1.978	-0.923
			-2.197	-0.303
			-2.111	-0.814
			-2.363	-0.751
			-2.236	-0.64
			-2.184	-0.375
			-2.265	-0.41
			-2.604	0.222
			-2.249	-0.433
			-2.247	-0.683
			-2.069	-0.746
			-1.752	-0.742
			-2.044	-0.896
			-1.939	-0.638
			-2.22	-0.807
			-2.297	-0.924
			-1.968	0.008
			-2.049	-0.334
			-2.444	-0.791
			-2.002	-0.376
			-2.163	-0.686
			-1.96	-0.625
			-1.815	-0.73
			-1.128	-0.834
			-2.159	-0.987
			-2.28	-0.734
			-2.232	-0.531
			-1.988	-0.928
			-2.174	-0.636
			-1.708	-0.103
			-1.787	-0.587
			-2.195	-0.938
			-1.961	-0.629
			-2.026	-0.892
			-2.092	-0.707
			-1.867	-0.961
			-2.196	0.264
			-2.247	-0.787
			-1.593	3.869
			-2.035	-0.513
			-2.482	0.011
			-1.965	-1.033
			-2.182	-0.426
			-2.833	0.324
			-1.982	0.127
			-2.317	-0.885
			-2.014	-0.79
			-2.43	-0.553
			-1.976	-0.835
			-1.808	-0.192
			-2.163	-0.859
			-2.654	-0.387
			-2.191	0.772
			-1.998	-0.622
			-1.622	-0.583
			-1.893	-1
			-1.567	0.555
			-2.629	-0.208
			-1.981	-0.313
			-1.799	-0.555
			-2.369	-0.593
			-2.526	-0.431
			-2.728	-0.564
			-2.003	-0.965
			-2.574	0.303
			-1.896	-0.532
			-1.251	-0.291
			-2.685	-0.647
			-1.536	-0.027
			-1.76	-0.038
			-2.399	-0.564
			-1.737	-1.148
			-2.246	-0.738
			-1.805	-0.433
			-2.016	-0.44
			-2.678	0.09
			-1.961	-0.327
			-1.87	-0.857
			-2.453	-0.696
			-1.914	-1.073
			-2.264	-0.932
			-1.756	0.571
			-1.965	-0.954
			-2.448	-0.941
			-2.103	-0.527
			-1.949	-0.937
			-2.49	-0.853
			-2.764	-0.631
			-2.56	-0.456
			-2.484	-0.757
			-1.964	-0.038
			-2.42	-0.864
			-2.446	-1.008
			-2.535	-0.485
			-2.274	-0.614
			-2.272	0.113
			-1.975	-0.913
			-1.977	-0.523
			-1.965	-0.17
			-2.106	-1.071
			-2.397	-0.96
			-1.845	-0.314
			-2.112	-0.888
			-2.594	0.543
			-2.703	-0.93
			-1.729	-0.574
			-1.847	-0.955
			-2.058	-0.141
			-2.02	-0.79
			-2.054	0.475
			-2.654	-0.514
			-1.848	-0.087
			-1.819	-0.525
			-2.655	-0.824
			-1.707	-0.629
			-2.545	-0.776
			-1.992	-0.657
			-1.987	-0.768
			-2.131	0.003
			-1.726	-0.036
			-1.642	-0.683
			-2.077	0.136
			-1.65	-0.802
			-2.35	-0.376
			-1.685	-0.665
			-2.17	-0.733
			-2.215	-0.783
			-2.384	-0.074
			-2.016	0.191
			-1.837	-0.734
			-2.247	-0.409
			-1.828	-0.356
			-2.227	-0.904
			-2.261	-0.461
			-2.309	-0.978
			-2.507	-0.619
			-2.475	-0.558
			-2.399	-0.369
			-2.136	-0.723
			-1.744	-0.887
			-2.257	-0.086
			-2.296	-0.622
			-1.49	-0.552
			-2.271	-0.093
			-2.313	-0.732
			-2.522	-0.808
			-2.487	-0.028
			-2.118	-0.744
			-2.131	-0.497
			-2.382	-0.857
			-1.901	-0.741
			-2.665	-0.355
			-2.529	-0.276
			-1.947	-0.202
			-1.582	-0.765
			-2.367	-0.052
			-1.888	-0.96
			-2.022	-0.183
			-1.899	-0.143
			-2.567	-0.21
			-1.63	-0.602
			-1.988	-0.884
			-2.329	-0.108
			-1.92	-0.446
			-1.91	-0.443
			-0.164	-0.046
			-1.76	-0.6
			-2.153	0.271
			-0.749	-0.523
			-1.305	-0.395
			-1.143	-0.349
			-2.476	-0.543
			-1.909	-0.657
			-1.392	-0.766
			-1.683	-0.808
			-2.619	-0.295
			-1.982	-0.947
			-2.345	-0.762
			-1.545	-0.645
			-1.63	-0.594
			-2.006	-0.712
			-1.896	-0.649
			-2.573	0.121
			-2.611	-0.722
			-1.41	-0.84
			-2.571	0.649
			-1.47	0.44
			-2.653	-0.122
			-2.165	-0.738
			-2.211	-0.626
			-2.396	-0.703
			1.367	-0.276
			-2.479	0.001
			-2.453	-0.861
			-2.169	-0.907
			-1.959	-0.369
			-2.53	-0.706
			-2.075	0.38
			-1.755	-0.532
			-2.065	-1.021
			-1.605	0.088
			-1.877	-0.814
			-1.957	-0.785
			-1.879	-0.849
			-1.506	-0.594
			-2.615	-0.376
			-2.397	-0.878
			-2.351	-0.79
			-2.467	-0.44
			-1.74	-0.451
			-2.364	-0.638
			-1.766	3.741
			-2.242	-0.498
			-2.361	-0.706
			0.391	-0.041
			-2.417	-0.556
			-2.656	-0.498
			-2.526	-1.025
			-2.221	0.723
			-2.151	0.359
			-2.254	-0.363
			-1.818	-0.995
			-2.41	-0.648
			-2.632	0.288
			-0.81	-0.913
			-2.4	-0.766
			-1.841	-0.205
			-1.613	-0.808
			-1.442	-0.985
			-1.74	-0.016
			-2.111	-0.928
			-2.61	-0.484
			-1.807	-0.457
			-1.547	-1.088
			-1.871	-0.907
			-2.679	-0.794
			-1.765	-0.414
			-2.328	-0.467
			-2.049	-0.42
			-1.749	0.048
			-2.661	-0.075
			-2.67	-0.622
			-1.96	-0.811
			-2.413	-0.41
			-2.33	-0.533
			-1.929	-0.302
			-2.278	-0.208
			-2.156	-0.784
			-2.521	-0.793
			-2.077	-0.103
			-1.62	-0.391
			-1.992	-0.883
			-2.011	-0.622
			-0.646	-0.017
			-1.58	0.272
			-1.019	-0.424
			-2.181	-0.958
			-1.448	-0.126
			-1.72	-0.611
			-2.322	-0.775
			1.539	-0.345
			-1.787	-0.275
			-2.094	-0.501
			-2.415	-0.835
			-2.091	-0.86
			-2.259	-0.901
			-1.814	0.52
			-2.325	-0.297
			1.477	-0.582
			-2.334	-0.845
			-2.515	-0.252
			-2.563	0.617
			-0.593	-0.374
			-2.006	-0.809

## Sheet: Fig. 4
	Fig. 4a												Fig. 4b												Fig. 4c												Fig. 4d
	Specimen 4		Specimen 3		Specimen 2		Specimen 1		Nonlinear FEA				Specimen 4		Specimen 3		Specimen 2		Specimen 1		Nonlinear FEA				Specimen 4		Specimen 3		Specimen 2		Specimen 1		Nonlinear FEA				Specimen 4		Specimen 3		Specimen 2		Specimen 1		Nonlinear FEA
	X_5 [mm]	Y_5 [N]	X_4 [mm]	Y_4 [N]	X_3 [mm]	Y_3 [N]	X_2 [mm]	Y_2 [N]	X_1 [mm]	Y_1 [N]			X_5 [mm]	Y_5 [N]	X_4 [mm]	Y_4 [N]	X_3 [mm]	Y_3 [N]	X_2 [mm]	Y_2 [N]	X_1 [mm]	Y_1 [N]			X_5 [mm]	Y_5 [N]	X_4 [mm]	Y_4 [N]	X_3 [mm]	Y_3 [N]	X_2 [mm]	Y_2 [N]	X_1 [mm]	Y_1 [N]			X_5 [mm]	Y_5 [N]	X_4 [mm]	Y_4 [N]	X_3 [mm]	Y_3 [N]	X_2 [mm]	Y_2 [N]	X_1 [mm]	Y_1 [N]
	0	-0.3232	0	-0.6268	0	-0.4808	0	-0.4659	0	0			0	-0.367	0	-0.6681	0	-0.4155	0	-0.5761	0	0			0	-0.5049	0	-0.3615	0	-0.0457	0	-0.3936	0	0			0	-0.2072	0	-0.2816	0	6.4188	0	-1.0232	0	0
	0	-0.3342	0	-0.6379	0	-0.5045	0	-0.4502	0.25	94.4156			0	-0.3529	0	-0.6748	0	-0.4318	0	-0.5727	0.2275	74.2454			0	-0.5122	0	-0.3561	0	-0.0431	0	-0.4132	0.0625	18.6966			0	-0.2185	0	-0.2905	0	6.4197	0	-1.0193	0.1625	28.4759
	0.0001	-0.329	0.0001	-0.6351	0.0001	-0.5209	0.0001	-0.4109	0.416667	161.15			0.0001	-0.3501	0.0001	-0.6683	0.0001	-0.427	0.0001	-0.5739	0.315	110.344			0.0001	-0.5052	0.0001	-0.3559	0.0001	-0.043	0.0001	-0.4155	0.125	28.7813			0.0001	-0.2117	0.0001	-0.3006	0.0001	6.4053	0	-1.0115	0.225	41.9819
	0.0002	-0.3194	0.0002	-0.6202	0.0002	-0.4976	0.0002	-0.374	0.583333	228.404			0.0002	-0.3586	0.0002	-0.6521	0.0002	-0.4037	0.0002	-0.5633	0.4025	148.413			0.0002	-0.4949	0.0002	-0.3552	0.0002	-0.0321	0.0002	-0.408	0.208333	50.5562			0.0002	-0.1996	0.0002	-0.2793	0.0002	6.4072	0.0002	-0.9898	0.2875	59.1066
	0.0003	-0.2992	0.0003	-0.5929	0.0004	-0.4398	0.0003	-0.3405	0.75	295.84			0.0003	-0.3536	0.0003	-0.629	0.0003	-0.3794	0.0003	-0.5298	0.49	187.085			0.0003	-0.454	0.0004	-0.3474	0.0003	-0.016	0.0003	-0.3983	0.291667	74.7421			0.0003	-0.1822	0.0003	-0.2425	0.0003	6.4312	0.0003	-0.9578	0.35	78.494
	0.0005	-0.2647	0.0005	-0.5393	0.0009	-0.2953	0.0005	-0.3138	0.916667	363.41			0.0005	-0.3191	0.0006	-0.5835	0.0005	-0.3348	0.0007	-0.4443	0.5775	225.924			0.0005	-0.4044	0.0007	-0.3087	0.0005	-0.0036	0.0005	-0.3677	0.375	99.5161			0.0005	-0.1518	0.0005	-0.2	0.0005	6.4617	0.0005	-0.9138	0.4125	99.2131
	0.0008	-0.2094	0.0009	-0.4194	0.002	0.0497	0.0007	-0.2686	1.08333	431.105			0.0007	-0.2589	0.001	-0.4773	0.0007	-0.2721	0.0014	-0.2363	0.665	264.792			0.0008	-0.3477	0.0014	-0.1906	0.0008	0.0194	0.001	-0.2781	0.458333	124.435			0.0008	-0.1115	0.0007	-0.1488	0.0008	6.5048	0.0007	-0.8749	0.475	120.691
	0.0014	-0.061	0.0019	-0.1139	0.0037	0.6359	0.001	-0.189	1.25	498.919			0.0011	-0.1724	0.002	-0.2145	0.001	-0.1996	0.0028	0.2244	0.7525	303.639			0.0011	-0.2575	0.0029	0.0595	0.0012	0.0827	0.002	-0.0727	0.541667	149.393			0.0011	-0.0483	0.001	-0.0905	0.0014	6.6409	0.001	-0.839	0.5375	142.594
	0.0027	0.3019	0.0038	0.4828	0.0058	1.2894	0.0014	-0.0807	1.41667	566.846			0.0017	0.0232	0.0037	0.2366	0.0014	-0.0946	0.0049	0.8806	0.84	342.439			0.002	-0.0241	0.005	0.4024	0.0022	0.2447	0.0038	0.2915	0.625	174.361			0.0015	0.0293	0.0014	-0.0008	0.0028	6.9448	0.0014	-0.7823	0.6	164.73
	0.0049	0.8777	0.0061	1.2229	0.0078	1.9133	0.0019	0.0705	1.58333	634.878			0.0032	0.4947	0.0058	0.7494	0.0019	0.0546	0.0072	1.5413	0.9275	381.175			0.0037	0.4476	0.0072	0.7577	0.0039	0.5477	0.006	0.7128	0.708333	199.328			0.0021	0.1303	0.0019	0.1371	0.0048	7.3746	0.002	-0.6919	0.6625	186.991
	0.0073	1.4988	0.0084	1.9032	0.0098	2.5129	0.0027	0.3248	1.75	703.008			0.0054	1.21	0.0079	1.242	0.0026	0.2326	0.0094	2.1619	1.015	419.83			0.0059	1.0311	0.0093	1.087	0.0062	0.9395	0.0081	1.104	0.791667	224.286			0.0028	0.2647	0.0026	0.3584	0.0068	7.8048	0.0031	-0.4495	0.725	209.316
	0.0096	2.0797	0.0103	2.4447	0.012	3.1277	0.0043	0.8936	1.91667	771.227			0.0078	1.96	0.0099	1.7261	0.0035	0.5165	0.0114	2.7361	1.1025	458.384			0.0081	1.5791	0.0113	1.3966	0.0084	1.32	0.0101	1.4718	0.875	249.228			0.0038	0.4668	0.0041	0.804	0.0088	8.1956	0.0051	-0.0381	0.7875	231.667
	0.0118	2.6086	0.012	2.9208	0.0142	3.7781	0.0065	1.7029	2.08333	839.523			0.0102	2.6326	0.012	2.2058	0.0052	1.0276	0.0133	3.2632	1.19	496.817			0.0101	2.0759	0.0134	1.7005	0.0106	1.6784	0.0121	1.8351	0.958333	274.147			0.0053	0.7846	0.0062	1.4729	0.0107	8.5639	0.0072	0.403	0.85	254.022
	0.0138	3.0845	0.0137	3.3817	0.0165	4.4488	0.0088	2.5103	2.25	907.885			0.0123	3.2043	0.014	2.6627	0.0072	1.6475	0.0151	3.7677	1.2775	535.103			0.012	2.5588	0.0155	2.0167	0.0128	2.0413	0.0143	2.2016	1.04167	299.03			0.0073	1.2106	0.0084	2.2051	0.0127	8.9475	0.0092	0.8073	0.9125	276.369
	0.0157	3.5145	0.0155	3.8738	0.0187	5.0834	0.0109	3.208	2.41667	976.295			0.0142	3.7119	0.016	3.0931	0.0093	2.2582	0.0169	4.277	1.365	573.217			0.014	3.0632	0.0177	2.3356	0.015	2.3975	0.0165	2.5863	1.125	323.866			0.0095	1.6578	0.0107	2.9054	0.0147	9.3509	0.0112	1.2086	0.975	298.697
	0.0176	3.9205	0.0174	4.4177	0.0207	5.6448	0.0128	3.8337	2.58333	1044.72			0.016	4.1962	0.0179	3.5143	0.0113	2.8531	0.0188	4.8035	1.4525	611.126			0.0162	3.599	0.0199	2.6387	0.0171	2.7427	0.0187	2.9652	1.20833	348.634			0.0115	2.0693	0.0128	3.542	0.0168	9.7597	0.0132	1.6212	1.0375	320.997
	0.0193	4.3292	0.0196	4.9999	0.0224	6.1571	0.0147	4.4413	2.75	1112.13			0.0178	4.6811	0.0198	3.9388	0.0134	3.4709	0.0208	5.3673	1.54	648.794			0.0184	4.1545	0.022	2.9254	0.0193	3.088	0.0208	3.3225	1.29167	373.311			0.0133	2.4316	0.0149	4.1276	0.0188	10.1768	0.0154	2.0522	1.1	343.262
	0.0211	4.7499	0.0217	5.5785	0.0241	6.6513	0.0166	5.0817	2.875	1162.19			0.0196	5.181	0.0217	4.3678	0.0156	4.0989	0.023	5.9826	1.6275	686.179			0.0205	4.6986	0.024	3.1935	0.0214	3.4138	0.0227	3.6495	1.375	397.858			0.0149	2.7602	0.0167	4.6656	0.0209	10.5918	0.0178	2.4951	1.1625	365.485
	0.023	5.2039	0.0237	6.1225	0.0257	7.1511	0.0187	5.7767	3	1211.83			0.0216	5.7139	0.0236	4.8076	0.0178	4.7219	0.0252	6.6516	1.715	723.234			0.0226	5.2	0.0258	3.4451	0.0233	3.7179	0.0244	3.9457	1.45833	422.222			0.0166	3.0761	0.0185	5.1581	0.0228	10.9811	0.02	2.9235	1.225	387.658
	0.025	5.6891	0.0256	6.6197	0.0275	7.6776	0.0209	6.4881	3.16667	1277.12			0.0236	6.2963	0.0256	5.2546	0.0199	5.2918	0.0276	7.3284	1.8025	759.907			0.0244	5.6328	0.0276	3.7008	0.0252	3.9988	0.026	4.2256	1.54167	446.322			0.0183	3.399	0.0202	5.6306	0.0247	11.342	0.0222	3.3064	1.2875	409.772
	0.0271	6.2072	0.0275	7.1032	0.0294	8.2639	0.0231	7.2139	3.33333	1341.07			0.0258	6.9395	0.0276	5.7017	0.0218	5.7878	0.0299	7.9741	1.89	796.14			0.0261	6.0101	0.0295	3.9708	0.0269	4.2759	0.0277	4.5163	1.625	470.004			0.0201	3.7477	0.0218	6.0918	0.0265	11.7024	0.024	3.6325	1.35	431.817
	0.0293	6.7633	0.0294	7.5973	0.0314	8.9015	0.0253	7.9377	3.5	1402.52			0.0281	7.6034	0.0297	6.1572	0.0236	6.2332	0.0319	8.5463	1.9775	831.861			0.0277	6.3602	0.0314	4.2472	0.0287	4.5608	0.0296	4.8152	1.65625	478.767			0.0221	4.1413	0.0236	6.5819	0.0283	12.0636	0.0257	3.9143	1.4125	453.781
	0.0315	7.3047	0.0315	8.0181	0.0335	9.5281	0.0274	8.6213	3.66667	1459.67			0.0302	8.2243	0.0317	6.6068	0.0252	6.6504	0.0337	9.037	2.065	866.942			0.0294	6.7286	0.0335	4.5424	0.0306	4.8687	0.0315	5.1543	1.6875	487.39			0.0242	4.5527	0.0255	7.1279	0.0302	12.4391	0.0273	4.1949	1.475	475.649
	0.0336	7.7904	0.0335	8.2232	0.0356	10.0966	0.0294	9.2338	3.83333	1507.51			0.0323	8.7632	0.0336	7.0341	0.0269	7.0765	0.0353	9.4986	2.1525	900.746			0.0312	7.1488	0.0356	4.8413	0.0327	5.2003	0.0336	5.504	1.71875	495.664			0.0263	4.9673	0.0275	7.7394	0.0323	12.8627	0.029	4.5017	1.5375	497.401
	0.0355	8.2142	0.0356	8.5007	0.0376	10.6019	0.0312	9.7944	4	1529.77			0.0341	9.2247	0.0355	7.4394	0.0287	7.5493	0.037	9.963	2.24	927.437			0.0331	7.631	0.0377	5.1209	0.0349	5.5569	0.0356	5.8438	1.75	489.388			0.0284	5.3696	0.0296	8.3547	0.0346	13.3271	0.0308	4.8404	1.6	519.015
	0.0372	8.5801	0.0377	8.9337	0.0396	11.1081	0.033	10.3428	4.16667	1510.54			0.0357	9.6385	0.0373	7.8346	0.0307	8.0789	0.0387	10.4783	2.3275	947.572			0.0352	8.1615	0.0397	5.3821	0.0371	5.9125	0.0376	6.1735	1.78125	468.524			0.0304	5.7792	0.0317	8.9286	0.037	13.8105	0.0327	5.2162	1.6625	540.455
	0.0389	8.9445	0.0398	9.4243	0.0416	11.6458	0.0348	10.917	4.33333	1458.49			0.0373	10.0356	0.0392	8.2611	0.0328	8.6382	0.0406	11.0633	2.37125	954.766			0.0373	8.6907	0.0417	5.6198	0.0392	6.2536	0.0395	6.4917	1.8125	434.472			0.0326	6.2066	0.0336	9.476	0.0394	14.2911	0.0348	5.6113	1.725	561.678
	0.0405	9.3375	0.0417	9.8907	0.0436	12.2231	0.0366	11.5243	4.5	1398.88			0.039	10.4585	0.0412	8.7474	0.0349	9.1916	0.0427	11.6971	2.415	958.124			0.0394	9.2026	0.0434	5.8383	0.0411	6.5506	0.0414	6.8068					0.0348	6.6473	0.0355	10.0208	0.0416	14.7322	0.0369	5.9971	1.7875	582.62
	0.0423	9.7665	0.0436	10.3354	0.0457	12.8325	0.0386	12.179	4.66667	1346.66			0.0408	10.9528	0.0433	9.2953	0.0369	9.7301	0.0448	12.3371	2.45875	958.731			0.0413	9.6916	0.0451	6.0428	0.0428	6.8085	0.0433	7.1361					0.037	7.0942	0.0375	10.5799	0.0435	15.1057	0.0389	6.3596	1.85	603.18
	0.0443	10.2396	0.0454	10.7706	0.0478	13.4758	0.0407	12.8827					0.0428	11.5058	0.0456	9.8814	0.0388	10.2479	0.0469	12.9579	2.5025	950.355			0.0432	10.1781	0.0467	6.2557	0.0444	7.0534	0.0453	7.4856					0.0393	7.5272	0.0395	11.1552	0.0452	15.4319	0.0409	6.7082	1.9125	623.213
	0.0464	10.7503	0.0473	11.2041	0.05	14.171	0.0429	13.6102					0.0448	12.0944	0.0478	10.4856	0.0408	10.7731	0.0489	13.5545	2.54625	935.736			0.0452	10.6699	0.0485	6.484	0.046	7.2974	0.0474	7.8381					0.0415	7.9433	0.0415	11.7431	0.0468	15.749	0.0429	7.0612	1.975	642.491
	0.0484	11.262	0.0492	11.6714	0.0521	14.8766	0.0451	14.3317					0.0469	12.6839	0.05	11.0589	0.0428	11.3256	0.0509	14.1513	2.61187	913.57			0.0472	11.1779	0.0504	6.7429	0.0477	7.5559	0.0494	8.1935					0.0436	8.3442	0.0435	12.3347	0.0485	16.0703	0.0449	7.4348	2.00625	651.889
	0.0505	11.7574	0.0513	12.1943	0.0542	15.5288	0.0471	14.9945					0.0488	13.2404	0.052	11.5641	0.0449	11.9022	0.053	14.7831					0.0492	11.692	0.0524	7.0248	0.0495	7.8435	0.0515	8.5521					0.0456	8.7222	0.0456	12.9328	0.0502	16.4178	0.0471	7.8246	2.0375	659.247
	0.0525	12.2321	0.0536	12.7522	0.0561	16.1107	0.049	15.5791					0.0507	13.7602	0.0537	12.0113	0.0471	12.4926	0.0551	15.4633					0.0513	12.2084	0.0544	7.3077	0.0515	8.1664	0.0535	8.8881					0.0474	9.0734	0.0476	13.5349	0.0521	16.8064	0.0492	8.218	2.06875	660.848
	0.0546	12.6999	0.0559	13.3324	0.0579	16.6616	0.0506	16.1186					0.0527	14.2819	0.0554	12.4264	0.0492	13.0803	0.0573	16.1657					0.0533	12.7302	0.0564	7.5683	0.0535	8.509	0.0554	9.1926					0.0492	9.4154	0.0496	14.1129	0.0542	17.2322	0.0514	8.6178	2.1	653.786
	0.0566	13.1781	0.0583	13.896	0.0598	17.2207	0.0523	16.6488					0.0547	14.8205	0.0571	12.8583	0.0513	13.6561	0.0595	16.8844					0.0554	13.2391	0.0583	7.8121	0.0556	8.8431	0.0573	9.4928					0.0511	9.771	0.0515	14.6549	0.0563	17.6655	0.0535	9.0015	2.14688	627.04
	0.0587	13.6666	0.0604	14.3922	0.0617	17.8406	0.054	17.2229					0.0568	15.3788	0.0589	13.3495	0.0534	14.2135	0.0617	17.6061					0.0573	13.7366	0.0602	8.0491	0.0576	9.1631	0.0591	9.7956					0.053	10.1515	0.0534	15.1793	0.0583	18.0872	0.0555	9.3571
	0.0608	14.1603	0.0622	14.797	0.0638	18.5297	0.0558	17.8792					0.0589	15.9477	0.0609	13.922	0.0553	14.7347	0.0639	18.285					0.0592	14.2288	0.0622	8.2959	0.0596	9.4844	0.0611	10.1084					0.0551	10.5567	0.0552	15.7172	0.0604	18.5025	0.0574	9.6793
	0.0628	14.6492	0.0639	15.1567	0.066	19.2817	0.0578	18.6277					0.061	16.5282	0.063	14.5508	0.0572	15.2448	0.0658	18.8884					0.0611	14.721	0.0642	8.5659	0.0615	9.803	0.0631	10.4477					0.0572	10.9863	0.0572	16.2894	0.0624	18.928	0.0591	9.9818
	0.0648	15.1375	0.0655	15.5344	0.0683	20.0799	0.0599	19.4112					0.0631	17.1188	0.0652	15.1982	0.0591	15.7641	0.0676	19.4392					0.063	15.2379	0.0663	8.8399	0.0635	10.1288	0.0653	10.8344					0.0594	11.4208	0.0593	16.9287	0.0644	19.3568	0.0609	10.2843
	0.0668	15.6111	0.0672	15.955	0.0705	20.8475	0.062	20.1629					0.0651	17.6931	0.0673	15.8347	0.061	16.3058	0.0693	19.9728					0.065	15.7894	0.0685	9.1125	0.0656	10.4553	0.0677	11.2521					0.0616	11.848	0.0616	17.618	0.0666	19.8098	0.0627	10.5998
	0.0687	16.0708	0.069	16.4473	0.0725	21.5418	0.064	20.8755					0.067	18.2359	0.0694	16.4623	0.063	16.883	0.0711	20.5239					0.0671	16.3854	0.0706	9.3914	0.0676	10.7857	0.0701	11.6812					0.0637	12.2397	0.064	18.3386	0.0688	20.2728	0.0646	10.9419
	0.0705	16.5192	0.071	17.017	0.0743	22.147	0.0659	21.581					0.0689	18.77	0.0714	17.0918	0.0651	17.5106	0.0729	21.1257					0.0695	17.0455	0.0727	9.6646	0.0696	11.1207	0.0724	12.0774					0.0655	12.5812	0.0664	19.0304	0.071	20.7366	0.0666	11.3114
	0.0724	16.9789	0.0732	17.6407	0.076	22.6893	0.0679	22.2774					0.0708	19.3089	0.0735	17.7186	0.0673	18.1787	0.0749	21.7894					0.0719	17.7384	0.0747	9.9275	0.0717	11.4693	0.0745	12.4219					0.0671	12.8886	0.0685	19.6484	0.0731	21.1821	0.0688	11.714
	0.0743	17.4577	0.0754	18.261	0.0776	23.2233	0.0698	22.9873					0.0728	19.8625	0.0756	18.3682	0.0696	18.8391	0.077	22.5076					0.0742	18.3839	0.0766	10.1759	0.0737	11.8108	0.0763	12.7103					0.0688	13.1987	0.0703	20.174	0.0752	21.588	0.0711	12.1296
	0.0764	17.9788	0.0775	18.8517	0.0794	23.7917	0.0718	23.7224					0.0748	20.4462	0.0777	19.0419	0.0718	19.446	0.0792	23.2652					0.0763	18.9286	0.0784	10.4167	0.0756	12.1356	0.078	12.9727					0.0705	13.5337	0.072	20.6481	0.077	21.9408	0.0733	12.5193
	0.0786	18.5417	0.0795	19.4289	0.0812	24.4323	0.0738	24.4834					0.077	21.0838	0.0799	19.7454	0.0737	19.9724	0.0814	24.0189					0.078	19.391	0.0803	10.6713	0.0775	12.4524	0.0797	13.2497					0.0723	13.9113	0.0736	21.1078	0.0787	22.2623	0.0753	12.8842
	0.0809	19.1399	0.0816	20.0266	0.0833	25.1535	0.0758	25.2632					0.0793	21.7434	0.0821	20.4543	0.0754	20.4309	0.0834	24.7162					0.0797	19.8449	0.0823	10.9724	0.0794	12.7744	0.0815	13.5456					0.0743	14.3216	0.0754	21.6084	0.0803	22.5992	0.0771	13.2164
	0.0832	19.7357	0.0837	20.6748	0.0854	25.8998	0.0778	26.0366					0.0816	22.3996	0.0842	21.1376	0.0771	20.8584	0.0853	25.321					0.0815	20.3236	0.0844	11.3224	0.0813	13.1123	0.0834	13.8726					0.0764	14.7477	0.0773	22.1719	0.0822	22.9715	0.0789	13.5233
	0.0853	20.2815	0.0859	21.3648	0.0874	26.6498	0.0797	26.7785					0.0837	22.9993	0.0861	21.7771	0.0787	21.306	0.0869	25.8476					0.0833	20.8476	0.0866	11.7179	0.0833	13.4708	0.0856	14.2404					0.0784	15.1589	0.0794	22.8054	0.0841	23.398	0.0806	13.8271
	0.0872	20.7454	0.0881	22.0756	0.0893	27.379	0.0816	27.4691					0.0856	23.5217	0.088	22.3781	0.0805	21.8173	0.0886	26.3676					0.0852	21.4336	0.089	12.1416	0.0855	13.8627	0.0877	14.6088					0.0804	15.551	0.0815	23.4646	0.0863	23.8636	0.0824	14.1534
	0.0889	21.16	0.0904	22.7861	0.0913	28.1093	0.0835	28.1422					0.0874	23.9913	0.0899	22.9754	0.0825	22.4107	0.0904	26.9338					0.0874	22.0812	0.0914	12.5512	0.0878	14.2859	0.0898	14.9632					0.0823	15.9362	0.0836	24.1012	0.0886	24.3724	0.0843	14.5078
	0.0905	21.5524	0.0925	23.4634	0.0932	28.8744	0.0853	28.8272					0.089	24.4404	0.0918	23.6155	0.0846	23.0623	0.0922	27.5683					0.0896	22.734	0.0935	12.9194	0.0901	14.7055	0.0918	15.3109					0.0843	16.3444	0.0856	24.7109	0.0909	24.8852	0.0864	14.8998
	0.0921	21.9547	0.0945	24.081	0.0953	29.685	0.0872	29.5517					0.0906	24.8959	0.0938	24.3188	0.0867	23.717	0.0943	28.2745					0.0917	23.3613	0.0954	13.2383	0.0922	15.1033	0.0938	15.6635					0.0864	16.7784	0.0876	25.3134	0.0932	25.3593	0.0885	15.2878
	0.0939	22.4003	0.0964	24.6508	0.0974	30.5036	0.0892	30.3633					0.0924	25.4032	0.0959	25.0735	0.0887	24.334	0.0964	29.0084					0.0938	23.9468	0.0972	13.5252	0.0941	15.4659	0.096	16.0294					0.0885	17.2171	0.0896	25.9229	0.0952	25.7813	0.0905	15.6542
	0.0958	22.9138	0.0983	25.201	0.0994	31.3084	0.0915	31.26					0.0943	25.969	0.0981	25.8595	0.0907	24.929	0.0984	29.7139					0.0958	24.5134	0.0989	13.8217	0.0959	15.8045	0.0981	16.4073					0.0906	17.6551	0.0916	26.5628	0.097	26.1496	0.0925	15.9987
	0.0979	23.4896	0.1001	25.773	0.1015	32.1112	0.0938	32.2188					0.0964	26.5786	0.1004	26.6615	0.0927	25.5306	0.1004	30.3727					0.0979	25.1103	0.1007	14.1402	0.0976	16.1382	0.1003	16.7909					0.0928	18.0972	0.0938	27.2278	0.0986	26.4797	0.0944	16.356
	0.1	24.0805	0.1021	26.3937	0.1036	32.9171	0.0961	33.1836					0.0985	27.1882	0.1025	27.4117	0.0948	26.1429	0.1023	31.0223					0.1	25.7486	0.1026	14.4874	0.0993	16.492	0.1025	17.1734					0.0949	18.5451	0.0959	27.8948	0.1003	26.8172	0.0965	16.7361
	0.1021	24.648	0.1041	27.0639	0.1056	33.6875	0.0983	34.0597					0.1005	27.7648	0.1044	28.0706	0.0969	26.7853	0.1043	31.6905					0.1022	26.4036	0.1048	14.8546	0.1012	16.8935	0.1047	17.548					0.097	18.9689	0.0981	28.5653	0.1021	27.1766	0.0986	17.1308
	0.1042	25.1958	0.1062	27.7959	0.1075	34.414	0.1003	34.7996					0.1025	28.3252	0.1062	28.6598	0.099	27.4297	0.1063	32.3802					0.1044	27.0625	0.1069	15.218	0.1032	17.3567	0.1068	17.8975					0.0989	19.3622	0.1002	29.2232	0.104	27.5897	0.1007	17.529
	0.1062	25.738	0.1084	28.5582	0.1094	35.1258	0.1021	35.4466					0.1045	28.9135	0.1079	29.2207	0.1012	28.0981	0.1083	33.0796					0.1065	27.7092	0.1089	15.5606	0.1054	17.8498	0.1087	18.2156					0.1008	19.7327	0.1022	29.8321	0.106	28.0404	0.1028	17.9343
	0.1083	26.3066	0.1106	29.3045	0.1113	35.8636	0.1037	36.0471					0.1066	29.5399	0.1095	29.7853	0.1034	28.7791	0.1103	33.799					0.1085	28.3214	0.1109	15.8832	0.1075	18.3448	0.1105	18.5167					0.1026	20.1105	0.1041	30.3917	0.1081	28.5013	0.105	18.341
	0.1104	26.8963	0.1126	29.9698	0.1133	36.6565	0.1054	36.6712					0.1088	30.1926	0.1113	30.4135	0.1055	29.4365	0.1123	34.5457					0.1104	28.8802	0.1129	16.2102	0.1095	18.8408	0.1123	18.8166					0.1046	20.5236	0.1059	30.9271	0.1101	28.9516	0.1071	18.7209
	0.1125	27.4959	0.1144	30.5413	0.1154	37.5328	0.1072	37.3738					0.111	30.8611	0.1132	31.123	0.1075	30.0355	0.1145	35.2998					0.1123	29.4152	0.115	16.56	0.1115	19.3418	0.1141	19.131					0.1067	20.98	0.1078	31.4703	0.1121	29.3972	0.1091	19.0775
	0.1147	28.1022	0.116	31.0492	0.1177	38.4833	0.1092	38.1632					0.1133	31.5361	0.1152	31.8893	0.1093	30.5803	0.1165	36.0285					0.1141	29.9496	0.1171	16.9522	0.1135	19.8591	0.116	19.4724					0.109	21.4698	0.1096	32.0412	0.1142	29.8394	0.111	19.4177
	0.1168	28.6978	0.1175	31.5495	0.12	39.466	0.1113	39.0278					0.1154	32.1894	0.1173	32.6631	0.1111	31.1026	0.1185	36.7338					0.1159	30.493	0.1194	17.3688	0.1155	20.4062	0.1181	19.8447					0.1114	21.9998	0.1116	32.6498	0.1163	30.3058	0.1129	19.7513
	0.1189	29.2687	0.1192	32.1089	0.1223	40.3886	0.1134	39.9174					0.1175	32.7876	0.1193	33.4113	0.1129	31.6466	0.1205	37.4183					0.1178	31.062	0.1216	17.7883	0.1177	20.9869	0.1203	20.2413					0.1139	22.5341	0.1137	33.31	0.1184	30.7822	0.1148	20.1155
	0.1209	29.8028	0.121	32.7789	0.1244	41.1869	0.1155	40.7747					0.1194	33.3444	0.1213	34.1446	0.1148	32.2351	0.1224	38.0904					0.1199	31.6751	0.1239	18.1955	0.1198	21.592	0.1225	20.6374					0.1161	23.0076	0.116	34.0125	0.1206	31.2511	0.1169	20.5137
	0.1227	30.2979	0.123	33.5554	0.1262	41.844	0.1175	41.6156					0.1213	33.8623	0.1233	34.8833	0.1169	32.8903	0.1244	38.7937					0.122	32.3394	0.126	18.5723	0.122	22.1908	0.1246	21.0074					0.118	23.4093	0.1182	34.7076	0.1227	31.7132	0.1191	20.9541
	0.1246	30.7833	0.1252	34.3865	0.1278	42.412	0.1196	42.4634					0.1231	34.361	0.1253	35.649	0.1191	33.6204	0.1265	39.5586					0.1242	33.0265	0.128	18.9123	0.1241	22.7759	0.1266	21.3324					0.1198	23.7602	0.1203	35.3542	0.1248	32.1716	0.1215	21.4173
	0.1265	31.2859	0.1273	35.2007	0.1294	42.9844	0.1217	43.3247					0.125	34.8781	0.1274	36.4355	0.1214	34.4142	0.1288	40.383					0.1264	33.6797	0.1298	19.208	0.1262	23.327	0.1283	21.6132					0.1214	24.0987	0.1222	35.92	0.1269	32.6199	0.1238	21.8911
	0.1284	31.8193	0.1293	35.9598	0.1311	43.6268	0.1239	44.2195					0.1269	35.4484	0.1295	37.234	0.1236	35.2164	0.131	41.2357					0.1283	34.2654	0.1315	19.5106	0.1281	23.8355	0.13	21.8861					0.1232	24.4692	0.1239	36.4249	0.1289	33.0474	0.126	22.3149
	0.1305	32.3903	0.1313	36.6828	0.133	44.3569	0.126	45.1255					0.129	36.0724	0.1316	38.0586	0.1256	35.9534	0.1333	42.0591					0.1301	34.7867	0.1333	19.8247	0.13	24.321	0.1316	22.1612					0.1251	24.877	0.1255	36.9113	0.1308	33.4596	0.1279	22.6708
	0.1326	33.0106	0.1332	37.4097	0.135	45.191	0.1282	46.0513					0.1312	36.7236	0.1337	38.9119	0.1274	36.6109	0.1353	42.7971					0.1317	35.2577	0.1352	20.1681	0.1318	24.8243	0.1334	22.4701					0.1271	25.3167	0.1273	37.4349	0.1327	33.8866	0.1296	22.9757
	0.1348	33.6449	0.1352	38.1586	0.1371	46.0894	0.1304	46.9476					0.1334	37.3687	0.1358	39.7383	0.1291	37.2192	0.1372	43.4307					0.1334	35.7285	0.1372	20.5565	0.1337	25.3505	0.1353	22.8129					0.1292	25.7598	0.1292	38.0197	0.1347	34.3375	0.1313	23.2591
	0.1369	34.2628	0.1372	38.9243	0.1392	46.9817	0.1325	47.7886					0.1354	37.9759	0.1378	40.5178	0.1308	37.8275	0.1389	43.9745					0.1351	36.2365	0.1393	20.9821	0.1357	25.906	0.1373	23.1809					0.1312	26.1941	0.1312	38.657	0.1368	34.8323	0.1329	23.5567
	0.1389	34.825	0.1392	39.7131	0.1412	47.8514	0.1344	48.5538					0.1373	38.5245	0.1398	41.2561	0.1325	38.4844	0.1405	44.4921					0.137	36.8059	0.1415	21.4259	0.1378	26.5045	0.1394	23.5507					0.1332	26.6198	0.1333	39.3167	0.1392	35.3826	0.1347	23.8817
	0.1408	35.3324	0.1413	40.5159	0.1433	48.7151	0.1362	49.2727					0.1391	39.0109	0.1417	41.9828	0.1343	39.2179	0.1422	45.0502					0.1391	37.4485	0.1436	21.8623	0.14	27.1423	0.1414	23.9083					0.1353	27.0601	0.1353	39.9604	0.1416	35.9553	0.1366	24.2543
	0.1425	35.793	0.1433	41.3169	0.1454	49.5968	0.1381	49.9949					0.1407	39.4745	0.1436	42.7327	0.1363	40.0109	0.144	45.6957					0.1412	38.1042	0.1456	22.2426	0.1422	27.7798	0.1433	24.2449					0.1373	27.515	0.1373	40.5858	0.1439	36.505	0.1386	24.6599
	0.1442	36.2372	0.1454	42.0876	0.1475	50.4897	0.14	50.7817					0.1424	39.9479	0.1456	43.5301	0.1384	40.8288	0.146	46.4313					0.1433	38.7353	0.1473	22.5722	0.1444	28.3743	0.1453	24.5822					0.1395	27.9896	0.1393	41.2063	0.146	36.98	0.1407	25.0667
	0.146	36.7267	0.1473	42.815	0.1496	51.379	0.142	51.6415					0.1442	40.4596	0.1477	44.3998	0.1404	41.6223	0.148	47.211					0.1453	39.3449	0.149	22.8788	0.1463	28.9004	0.1472	24.9327					0.1417	28.4768	0.1413	41.8372	0.1479	37.3601	0.1427	25.4639
	0.1479	37.2909	0.1492	43.5093	0.1517	52.2653	0.1442	52.5871					0.1462	41.0386	0.15	45.3302	0.1423	42.3846	0.1501	47.9997					0.1473	39.9437	0.1507	23.186	0.148	29.3548	0.1493	25.3055					0.1439	28.975	0.1434	42.4957	0.1495	37.7028	0.1447	25.8483
	0.15	37.9184	0.151	44.2045	0.1539	53.1515	0.1465	53.5968					0.1483	41.6741	0.1523	46.2632	0.1442	43.1516	0.1522	48.767					0.1493	40.5712	0.1525	23.5298	0.1497	29.7879	0.1513	25.6903					0.1461	29.4785	0.1455	43.1767	0.151	38.0404	0.1467	26.2266
	0.1521	38.5459	0.1529	44.9397	0.156	54.0203	0.1488	54.6057					0.1505	42.3219	0.1544	47.1276	0.1462	43.9537	0.1542	49.517					0.1513	41.2254	0.1544	23.9238	0.1513	30.2482	0.1534	26.0829					0.1482	29.9672	0.1477	43.8612	0.1526	38.3971	0.1487	26.6165
	0.1542	39.1316	0.1549	45.7402	0.1579	54.8418	0.151	55.5078					0.1525	42.9497	0.1563	47.8559	0.1483	44.7959	0.1562	50.2733					0.1534	41.8912	0.1565	24.3679	0.1532	30.7515	0.1555	26.47					0.1502	30.4159	0.1499	44.5542	0.1544	38.7948	0.1507	27.0285
	0.1561	39.6995	0.1571	46.6235	0.1598	55.61	0.1529	56.2677					0.1545	43.5427	0.158	48.4852	0.1504	45.6687	0.1583	51.0493					0.1555	42.5497	0.1587	24.8202	0.1551	31.3163	0.1576	26.8543					0.152	30.8242	0.152	45.2135	0.1562	39.2358	0.1529	27.4524
	0.158	40.2634	0.1594	47.5599	0.1617	56.3516	0.1547	56.9229					0.1565	44.1268	0.1596	49.0876	0.1525	46.5516	0.1604	51.8421					0.1576	43.2047	0.1607	25.261	0.1573	31.9407	0.1596	27.226					0.1538	31.2181	0.154	45.8202	0.1583	39.7199	0.155	27.8878
	0.16	40.8497	0.1617	48.4945	0.1635	57.0899	0.1563	57.5639					0.1585	44.7375	0.1612	49.7244	0.1546	47.4424	0.1626	52.638					0.1596	43.8418	0.1627	25.6855	0.1594	32.5688	0.1615	27.5776					0.1556	31.6462	0.1559	46.4026	0.1604	40.2137	0.1572	28.3225
	0.162	41.4425	0.1639	49.3481	0.1654	57.8647	0.158	58.2436					0.1605	45.369	0.163	50.4266	0.1568	48.2982	0.1648	53.4388					0.1615	44.4315	0.1647	26.1044	0.1614	33.16	0.1633	27.9095					0.1575	32.1114	0.1578	46.9716	0.1624	40.6866	0.1593	28.7434
	0.164	42.0464	0.1658	50.0761	0.1674	58.7118	0.1598	58.9959					0.1626	46.0073	0.1649	51.2227	0.1588	49.0966	0.1669	54.2206					0.1634	44.9893	0.1667	26.5227	0.1633	33.7249	0.1652	28.2435					0.1596	32.6247	0.1597	47.5759	0.1644	41.1424	0.1613	29.1445
	0.1661	42.6485	0.1676	50.7147	0.1695	59.6278	0.1618	59.8486					0.1647	46.6429	0.1669	52.1007	0.1607	49.8566	0.1689	54.9512					0.1652	45.5398	0.1687	26.9412	0.1653	34.2963	0.1672	28.6079					0.1618	33.1808	0.1618	48.2406	0.1664	41.6048	0.1632	29.5267
	0.1682	43.2641	0.1692	51.3222	0.1717	60.5874	0.1639	60.7433					0.1668	47.274	0.1691	53.0036	0.1626	50.596	0.1708	55.651					0.1671	46.1118	0.1707	27.3638	0.1674	34.8814	0.1693	29.0105					0.164	33.7736	0.1641	48.9794	0.1684	42.0762	0.165	29.8977
	0.1702	43.8745	0.1709	51.9546	0.174	61.5369	0.1659	61.605					0.1688	47.87	0.1711	53.8804	0.1645	51.3585	0.1727	56.3398					0.1691	46.7326	0.1727	27.7898	0.1695	35.487	0.1715	29.4459					0.1662	34.3643	0.1665	49.7993	0.1705	42.5717	0.1668	30.2657
	0.1722	44.4579	0.1727	52.6534	0.1761	62.3999	0.1679	62.4229					0.1708	48.4341	0.1731	54.7333	0.1665	52.1896	0.1746	57.0298					0.1711	47.402	0.1747	28.2116	0.1716	36.1065	0.1739	29.8947					0.1682	34.9193	0.1689	50.6173	0.1726	43.0967	0.1687	30.6531
	0.1741	45.0083	0.1747	53.4536	0.1779	63.1402	0.1698	63.2313					0.1726	48.9604	0.1752	55.6001	0.1687	53.1128	0.1765	57.7428					0.1734	48.1278	0.1767	28.6305	0.1737	36.7183	0.1761	30.329					0.17	35.4221	0.1712	51.3472	0.1748	43.623	0.1707	31.0807
	0.176	45.5548	0.1768	54.3282	0.1796	63.8004	0.1718	64.0588					0.1744	49.5031	0.1772	56.5018	0.171	54.132	0.1785	58.4998					0.1757	48.8705	0.1786	29.0389	0.1759	37.3233	0.1781	30.7005					0.1716	35.8916	0.1732	51.9386	0.1769	44.1461	0.1728	31.5378
	0.1779	46.1428	0.1789	55.2181	0.1813	64.4465	0.1738	64.9096					0.1763	50.0615	0.1794	57.4499	0.1735	55.217	0.1807	59.3079					0.1779	49.5707	0.1805	29.4425	0.1779	37.9161	0.1799	31.0115					0.1732	36.3573	0.1748	52.4285	0.179	44.6573	0.175	32.0093
	0.18	46.7929	0.181	56.0659	0.183	65.1481	0.1759	65.7928					0.1782	50.6512	0.1816	58.436	0.1759	56.2384	0.1829	60.1508					0.1799	50.1924	0.1824	29.8494	0.1799	38.4712	0.1816	31.3121					0.1749	36.8531	0.1764	52.8772	0.181	45.1415	0.1771	32.475
	0.1822	47.5139	0.183	56.8775	0.1849	65.9531	0.1779	66.6749					0.1803	51.3035	0.1838	59.4316	0.1779	57.0921	0.1852	60.9922					0.1817	50.7324	0.1842	30.2664	0.1818	39.003	0.1833	31.6184					0.1767	37.4119	0.1779	53.3341	0.1829	45.5815	0.1791	32.905
	0.1846	48.297	0.185	57.7141	0.1869	66.8572	0.18	67.5576					0.1825	52.0154	0.186	60.4154	0.1797	57.7903	0.1873	61.7693					0.1833	51.2175	0.1862	30.7113	0.1836	39.5365	0.1851	31.9488					0.1787	38.0361	0.1796	53.8351	0.1847	46.0083	0.1809	33.2919
	0.1871	49.1081	0.1871	58.5959	0.189	67.7994	0.182	68.4445					0.1849	52.7698	0.1882	61.3587	0.1814	58.4244	0.1892	62.4509					0.1849	51.6935	0.1883	31.1969	0.1856	40.1134	0.187	32.3172					0.1808	38.6889	0.1814	54.4051	0.1865	46.4475	0.1826	33.6546
	0.1894	49.8512	0.1893	59.5179	0.1911	68.702	0.1841	69.3078					0.1872	53.5114	0.1902	62.2233	0.183	59.0748	0.1909	63.045					0.1867	52.2152	0.1906	31.7201	0.1877	40.7502	0.1891	32.7378					0.1828	39.3343	0.1833	55.0471	0.1885	46.9159	0.1842	34.0166
	0.1914	50.47	0.1916	60.4558	0.1932	69.5392	0.186	70.1377					0.1893	54.145	0.1921	63.0117	0.1848	59.8008	0.1926	63.6258					0.1886	52.8212	0.1929	32.2626	0.19	41.4584	0.1913	33.1733					0.1847	39.9645	0.1854	55.7148	0.1905	47.4129	0.186	34.4191
	0.1932	50.9693	0.1938	61.4161	0.1952	70.3577	0.1879	70.9397					0.1911	54.683	0.1939	63.767	0.1867	60.6218	0.1943	64.236					0.1906	53.5148	0.1952	32.7773	0.1925	42.222	0.1934	33.5912					0.1867	40.5811	0.1875	56.3771	0.1926	47.9465	0.1879	34.8856
	0.1948	51.4318	0.196	62.3373	0.1972	71.2085	0.1898	71.7311					0.1929	55.1854	0.1958	64.5525	0.1888	61.5235	0.1961	64.9248					0.1928	54.2543	0.1973	33.2212	0.1948	42.9466	0.1955	33.9906					0.1887	41.2116	0.1895	57.0251	0.1948	48.4968	0.19	35.415
	0.1964	51.911	0.1981	63.1723	0.1992	72.0887	0.1917	72.5511					0.1947	55.7135	0.1977	65.3948	0.191	62.427	0.1981	65.6923					0.195	54.9977	0.1992	33.598	0.197	43.5654	0.1975	34.3871					0.1907	41.8644	0.1915	57.6759	0.1969	49.0458	0.1921	35.9598
	0.1982	52.4517	0.2	63.9322	0.2013	72.9668	0.1938	73.4483					0.1966	56.2981	0.1998	66.3133	0.193	63.2954	0.2002	66.5068					0.1972	55.7094	0.2009	33.9464	0.1988	44.0783	0.1996	34.7894					0.1928	42.5434	0.1936	58.3509	0.1989	49.5543	0.1942	36.4846
	0.2001	53.0682	0.2019	64.6476	0.2033	73.8339	0.196	74.4407					0.1986	56.9506	0.202	67.2868	0.195	64.1315	0.2023	67.3026					0.1993	56.4011	0.2025	34.3012	0.2005	44.5237	0.2017	35.207					0.1949	43.2426	0.1957	59.0362	0.2007	50.0032	0.1962	36.9969
	0.2022	53.7547	0.2037	65.3571	0.2054	74.7035	0.1983	75.4992					0.2008	57.6412	0.2042	68.2721	0.197	64.9738	0.2043	68.0452					0.2014	57.0967	0.2042	34.6797	0.2021	44.9626	0.2039	35.6366					0.197	43.944	0.1978	59.7269	0.2023	50.4124	0.1982	37.5176
	0.2043	54.4608	0.2055	66.1149	0.2074	75.5721	0.2007	76.5133					0.2029	58.3251	0.2063	69.1972	0.1991	65.8765	0.2063	68.7657					0.2035	57.7996	0.2061	35.1101	0.2037	45.439	0.206	36.0673					0.1991	44.6267	0.1999	60.4192	0.204	50.8216	0.2002	38.0643
	0.2064	55.1312	0.2075	66.9449	0.2094	76.3915	0.2028	77.4143					0.205	58.961	0.2082	69.9931	0.2013	66.8206	0.2083	69.4989					0.2057	58.5156	0.2081	35.5998	0.2055	45.9769	0.2081	36.4877					0.2011	45.2692	0.202	61.1089	0.2057	51.2752	0.2023	38.6405
	0.2084	55.7739	0.2097	67.868	0.2112	77.1514	0.2047	78.171					0.207	59.5717	0.2099	70.6958	0.2035	67.8034	0.2103	70.2577					0.2078	59.2261	0.2103	36.1236	0.2075	46.5748	0.2102	36.892					0.2029	45.8672	0.2041	61.7993	0.2076	51.8001	0.2044	39.2275
	0.2104	56.4311	0.2119	68.8461	0.2131	77.8913	0.2064	78.8331					0.209	60.1919	0.2116	71.3671	0.2058	68.7931	0.2123	71.0462					0.21	59.9382	0.2124	36.6386	0.2095	47.2027	0.2121	37.2576					0.2047	46.445	0.2061	62.4621	0.2097	52.3767	0.2065	39.8183
	0.2126	57.1329	0.2142	69.8162	0.2149	78.6383	0.208	79.4676					0.2111	60.8377	0.2132	72.0376	0.208	69.7558	0.2144	71.8419					0.2121	60.6183	0.2145	37.1256	0.2116	47.8146	0.214	37.6015					0.2066	47.0376	0.2081	63.076	0.2118	52.9746	0.2086	40.4204
	0.2148	57.8747	0.2163	70.6989	0.2169	79.4416	0.2096	80.1258					0.2132	61.5158	0.2149	72.7801	0.2101	70.6417	0.2165	72.6481					0.214	61.2406	0.2165	37.6001	0.2135	48.3969	0.2158	37.9404					0.2085	47.667	0.2099	63.6348	0.2139	53.5649	0.2107	41.0169
	0.217	58.636	0.2182	71.4556	0.219	80.3468	0.2114	80.8652					0.2154	62.2021	0.2168	73.6337	0.212	71.4547	0.2186	73.4526					0.2159	61.8358	0.2186	38.09	0.2155	48.9664	0.2176	38.2966					0.2105	48.3582	0.2117	64.1957	0.216	54.1296	0.2127	41.5883
	0.2193	59.4131	0.2199	72.1049	0.2213	81.3853	0.2133	81.7041					0.2176	62.9047	0.2189	74.5885	0.2139	72.1947	0.2207	74.2145					0.2177	62.431	0.2207	38.5951	0.2174	49.5471	0.2195	38.6742					0.2128	49.1473	0.2135	64.8002	0.218	54.6959	0.2146	42.1294
	0.2215	60.1682	0.2216	72.7233	0.2237	82.5241	0.2154	82.6211					0.2199	63.624	0.221	75.5717	0.2156	72.9252	0.2226	74.95					0.2196	63.0433	0.2228	39.1163	0.2195	50.1696	0.2216	39.0802					0.2153	49.9854	0.2155	65.4517	0.22	55.281	0.2164	42.6611
	0.2236	60.8639	0.2233	73.3831	0.2262	83.6186	0.2175	83.5531					0.222	64.3081	0.2231	76.5145	0.2174	73.7065	0.2246	75.6733					0.2215	63.6896	0.225	39.6542	0.2216	50.8268	0.2237	39.5244					0.2176	50.7848	0.2176	66.1484	0.2222	55.9084	0.2183	43.2204
	0.2255	61.4915	0.2251	74.1265	0.2283	84.5585	0.2196	84.4565					0.224	64.9262	0.2251	77.4168	0.2194	74.5524	0.2265	76.4252					0.2236	64.3886	0.2271	40.1959	0.2238	51.5068	0.2259	39.9822					0.2198	51.4773	0.2198	66.8691	0.2243	56.5582	0.2204	43.822
	0.2274	62.0681	0.2271	74.9873	0.2302	85.3245	0.2216	85.3329					0.2259	65.4837	0.227	78.309	0.2214	75.4612	0.2286	77.2207					0.2258	65.1156	0.2292	40.7142	0.2259	52.1852	0.2281	40.4235					0.2216	52.0606	0.2219	67.5795	0.2265	57.1927	0.2226	44.4891
	0.2292	62.6388	0.2292	75.9192	0.2319	85.9798	0.2236	86.2106					0.2277	66.0365	0.2291	79.2244	0.2236	76.4386	0.2308	78.089					0.228	65.8607	0.2312	41.1982	0.2281	52.8309	0.2302	40.8324					0.2233	52.586	0.224	68.2337	0.2287	57.8257	0.225	45.2284
	0.231	63.2438	0.2313	76.8266	0.2336	86.6165	0.2257	87.1229					0.2295	66.5994	0.2311	80.1648	0.2258	77.4041	0.2331	79.0208					0.2302	66.5729	0.2331	41.6598	0.2301	53.4445	0.232	41.1893					0.2249	53.093	0.2259	68.8272	0.2307	58.4201	0.2275	46.0123
	0.2329	63.8895	0.2333	77.6749	0.2354	87.322	0.2278	88.0757					0.2314	67.2097	0.2332	81.1082	0.2278	78.2959	0.2354	79.996					0.2321	67.2177	0.235	42.1139	0.232	54.0159	0.2337	41.5227					0.2265	53.6216	0.2276	69.3581	0.2326	58.9716	0.2299	46.7393
	0.235	64.5796	0.2353	78.4788	0.2373	88.1177	0.23	89.06					0.2335	67.8829	0.2352	82.049	0.2297	79.0853	0.2377	80.9221					0.2339	67.79	0.2369	42.5636	0.2338	54.5571	0.2354	41.8457					0.2283	54.2294	0.2293	69.8722	0.2345	59.5003	0.232	47.3551
	0.2371	65.3136	0.2372	79.2956	0.2393	89.0073	0.2322	90.0647					0.2357	68.602	0.2373	83.0068	0.2315	79.7884	0.2398	81.7275					0.2356	68.321	0.2388	43.0367	0.2356	55.0911	0.2372	42.1847					0.2304	54.9303	0.231	70.4171	0.2363	60.0268	0.2338	47.8679
	0.2393	66.0461	0.2392	80.1628	0.2415	89.9378	0.2344	91.0614					0.238	69.3223	0.2394	83.9448	0.2331	80.4528	0.2416	82.3938					0.2373	68.8556	0.2409	43.5368	0.2374	55.6451	0.239	42.571					0.2325	55.7001	0.2328	71.0099	0.2382	60.596	0.2355	48.3266
	0.2413	66.7201	0.2413	81.0684	0.2436	90.8362	0.2365	91.9952					0.24	69.9722	0.2414	84.8383	0.2348	81.1245	0.2433	82.9947					0.239	69.4353	0.243	44.0653	0.2394	56.2495	0.2411	43.0037					0.2347	56.4615	0.2348	71.675	0.2403	61.225	0.2371	48.8117
	0.2432	67.3319	0.2434	81.977	0.2456	91.7097	0.2385	92.8294					0.2419	70.5298	0.2433	85.6918	0.2366	81.8795	0.2448	83.5599					0.2409	70.0796	0.2451	44.6146	0.2415	56.9156	0.2432	43.4603					0.2368	57.1744	0.237	72.3829	0.2426	61.925	0.239	49.3505
	0.2449	67.8857	0.2455	82.8875	0.2477	92.5766	0.2403	93.5808					0.2436	71.0302	0.2452	86.5235	0.2385	82.7473	0.2465	84.16					0.243	70.7917	0.2473	45.1497	0.2437	57.6263	0.2453	43.8941					0.2388	57.8673	0.2391	73.089	0.245	62.6849	0.241	49.955
	0.2466	68.4114	0.2476	83.8087	0.2497	93.4686	0.2421	94.3065					0.2453	71.5095	0.2471	87.3791	0.2406	83.7066	0.2483	84.8538					0.2451	71.5082	0.2492	45.6484	0.246	58.3525	0.2473	44.3029					0.2408	58.572	0.2412	73.7691	0.2474	63.4459	0.2431	50.6045
	0.2483	68.936	0.2497	84.7014	0.2519	94.3998	0.2439	95.0678					0.2469	72.0045	0.2491	88.292	0.2428	84.6781	0.2503	85.6411					0.2471	72.1929	0.2511	46.1054	0.2482	59.0279	0.2492	44.7081					0.2429	59.2949	0.2432	74.4248	0.2497	64.1323	0.2452	51.2511
	0.25	69.4995	0.2517	85.5389	0.2541	95.3717	0.2458	95.9003					0.2487	72.5621	0.2512	89.3064	0.2448	85.5881	0.2523	86.4662					0.2491	72.86	0.2528	46.5315	0.2501	59.6174	0.2512	45.1231					0.245	60.0302	0.2452	75.0861	0.2517	64.7068	0.2472	51.8737
	0.2519	70.1408	0.2536	86.324	0.2563	96.3499	0.2479	96.8261					0.2507	73.1958	0.2536	90.4284	0.2468	86.4358	0.2543	87.2873					0.251	73.5168	0.2545	46.9503	0.2518	60.1189	0.2533	45.5513					0.2471	60.7754	0.2473	75.7566	0.2534	65.1834	0.2492	52.4742
	0.254	70.8504	0.2554	87.0843	0.2585	97.3178	0.2501	97.8247					0.2528	73.8564	0.256	91.6002	0.2487	87.2686	0.2563	88.0937					0.253	74.1802	0.2562	47.3945	0.2534	60.5779	0.2553	45.9859					0.2493	61.5232	0.2494	76.4467	0.255	65.6342	0.2511	53.0679
	0.2561	71.5719	0.2574	87.892	0.2607	98.2432	0.2523	98.8519					0.2548	74.489	0.2583	92.6958	0.2507	88.115	0.2583	88.8902					0.2551	74.8899	0.2581	47.8764	0.2551	61.0533	0.2574	46.4338					0.2514	62.2452	0.2515	77.1527	0.2567	66.1067	0.2531	53.6901
	0.2581	72.2624	0.2594	88.7691	0.2627	99.0959	0.2545	99.8256					0.2568	75.0809	0.2603	93.6205	0.2526	88.9847	0.2603	89.7019					0.2573	75.6387	0.2602	48.4243	0.2568	61.5687	0.2596	46.8835					0.2533	62.9088	0.2536	77.863	0.2585	66.6441	0.2552	54.3474
	0.2601	72.9262	0.2616	89.7549	0.2646	99.8779	0.2565	100.669					0.2586	75.6534	0.2621	94.4023	0.2547	89.8927	0.2624	90.5532					0.2594	76.3879	0.2623	48.9969	0.2587	62.1625	0.2617	47.3295					0.2552	63.5454	0.2557	78.5579	0.2605	67.2615	0.2573	55.0161
	0.2621	73.5889	0.2639	90.8059	0.2664	100.612	0.2582	101.386					0.2606	76.2513	0.2638	95.1231	0.2568	90.8275	0.2645	91.4416					0.2616	77.1224	0.2644	49.5499	0.2608	62.8102	0.2638	47.7539					0.2571	64.1821	0.2577	79.2089	0.2627	67.9323	0.2594	55.6705
	0.2641	74.2862	0.2662	91.8441	0.2682	101.349	0.2599	102.053					0.2626	76.8891	0.2655	95.8698	0.2589	91.7778	0.2667	92.3294					0.2637	77.8344	0.2664	50.0859	0.2629	63.4776	0.2657	48.1593					0.259	64.8207	0.2596	79.8312	0.2648	68.6012	0.2615	56.3162
	0.2662	75.0119	0.2683	92.756	0.2701	102.115	0.2616	102.743					0.2646	77.5571	0.2674	96.7098	0.2609	92.7203	0.2688	93.202					0.2657	78.511	0.2684	50.6217	0.265	64.142	0.2676	48.5598					0.2609	65.4793	0.2615	80.4438	0.2669	69.2418	0.2635	56.9215
	0.2683	75.7423	0.2702	93.502	0.272	102.94	0.2634	103.516					0.2667	78.2387	0.2694	97.6478	0.2629	93.6185	0.2709	94.0534					0.2676	79.1559	0.2704	51.1759	0.267	64.7944	0.2695	48.9731					0.2629	66.1779	0.2635	81.0626	0.2689	69.8497	0.2654	57.4872
	0.2703	76.4794	0.2719	94.1324	0.2741	103.844	0.2654	104.408					0.2688	78.9217	0.2715	98.6575	0.2649	94.4623	0.273	94.8587					0.2695	79.7877	0.2725	51.7437	0.2691	65.4542	0.2716	49.4248					0.265	66.9361	0.2655	81.7239	0.2708	70.446	0.2672	58.0353
	0.2724	77.2197	0.2734	94.7253	0.2762	104.791	0.2675	105.381					0.2709	79.5894	0.2736	99.6613	0.2667	95.2937	0.2748	95.5951					0.2714	80.443	0.2746	52.3288	0.2713	66.1387	0.2739	49.936					0.2673	67.7373	0.2676	82.4417	0.2728	71.0631	0.269	58.5795
	0.2745	77.9401	0.2751	95.3561	0.2784	105.717	0.2696	106.341					0.2729	80.2465	0.2757	100.624	0.2687	96.1401	0.2767	96.2941					0.2735	81.1528	0.2767	52.9314	0.2735	66.8426	0.2763	50.4932					0.2695	68.5401	0.2699	83.2286	0.2749	71.7052	0.2709	59.1633
	0.2765	78.6173	0.2768	96.0863	0.2803	106.532	0.2716	107.239					0.2749	80.8615	0.2777	101.548	0.2707	97.0379	0.2785	97.0066					0.2757	81.9374	0.2789	53.5291	0.2756	67.5242	0.2788	51.059					0.2717	69.2901	0.2723	84.0663	0.2771	72.3787	0.2729	59.7929
	0.2784	79.2612	0.2788	96.9303	0.2821	107.229	0.2735	108.094					0.2767	81.4449	0.2797	102.469	0.2729	98.0201	0.2804	97.7701					0.2781	82.8151	0.281	54.113	0.2777	68.1829	0.2811	51.5568					0.2736	69.9525	0.2746	84.866	0.2792	73.0505	0.275	60.468
	0.2802	79.8809	0.2809	97.8516	0.2838	107.863	0.2755	108.956					0.2786	82.0087	0.2818	103.423	0.2752	99.0815	0.2824	98.5918					0.2806	83.7148	0.283	54.6553	0.2798	68.8271	0.283	51.967					0.2753	70.54	0.2768	85.5656	0.2814	73.708	0.2772	61.183
	0.2821	80.5313	0.283	98.7805	0.2854	108.482	0.2775	109.86					0.2805	82.6016	0.284	104.442	0.2775	100.181	0.2845	99.4672					0.2829	84.5338	0.2849	55.1525	0.2817	69.4423	0.2847	52.3059					0.277	71.11	0.2786	86.1616	0.2834	74.329	0.2795	61.9185
	0.2842	81.244	0.285	99.671	0.2872	109.161	0.2795	110.793					0.2826	83.2491	0.2861	105.489	0.2798	101.215	0.2867	100.381					0.2848	85.2033	0.2868	55.6348	0.2836	70.0273	0.2863	52.6213					0.2787	71.7169	0.2803	86.6841	0.2853	74.903	0.2817	62.6222
	0.2863	82.0288	0.287	100.545	0.289	109.948	0.2816	111.733					0.2847	83.9658	0.2884	106.546	0.2818	102.103	0.2889	101.299					0.2865	85.7562	0.2887	56.1565	0.2855	70.5889	0.2879	52.9477					0.2806	72.397	0.282	87.2088	0.2871	75.4441	0.2837	63.2427
	0.2886	82.8484	0.289	101.433	0.2911	110.858	0.2837	112.671					0.2871	84.7393	0.2906	107.601	0.2836	102.845	0.291	102.145					0.2881	86.2635	0.2908	56.7334	0.2873	71.1497	0.2896	53.3146					0.2827	73.1412	0.2838	87.777	0.2889	75.9731	0.2855	63.7696
	0.2909	83.6706	0.2911	102.355	0.2932	111.817	0.2858	113.615					0.2894	85.5161	0.2927	108.589	0.2852	103.505	0.2929	102.876					0.2897	86.7803	0.293	57.3855	0.2893	71.7508	0.2915	53.7253					0.2848	73.9081	0.2858	88.4236	0.2907	76.5242	0.2872	64.2445
	0.293	84.429	0.2933	103.321	0.2953	112.727	0.2878	114.516					0.2916	86.2278	0.2946	109.48	0.2868	104.164	0.2946	103.514					0.2913	87.3391	0.2953	58.0969	0.2913	72.4145	0.2935	54.1703					0.2869	74.645	0.2879	89.1436	0.2926	77.1055	0.2888	64.7172
	0.295	85.0843	0.2955	104.334	0.2973	113.581	0.2898	115.354					0.2936	86.8284	0.2964	110.296	0.2885	104.897	0.2963	104.12					0.2932	87.9705	0.2977	58.8308	0.2936	73.16	0.2955	54.6224					0.2889	75.3435	0.2901	89.881	0.2947	77.7445	0.2905	65.2341
	0.2967	85.6425	0.2977	105.342	0.2993	114.42	0.2916	116.147					0.2953	87.3371	0.2982	111.081	0.2903	105.72	0.298	104.758					0.2952	88.671	0.3	59.5162	0.296	73.9724	0.2975	55.0638					0.2908	76.0169	0.2922	90.5854	0.2969	78.4474	0.2923	65.8096
	0.2984	86.1688	0.2999	106.318	0.3013	115.279	0.2935	116.941					0.2969	87.8159	0.3	111.891	0.2924	106.653	0.2998	105.481					0.2973	89.4028	0.3021	60.0986	0.2985	74.8016	0.2994	55.4944					0.2928	76.6994	0.2942	91.2522	0.2992	79.172	0.2943	66.4452
	0.3	86.7102	0.302	107.231	0.3033	116.171	0.2954	117.776					0.2986	88.3125	0.3019	112.744	0.2945	107.629	0.3018	106.306					0.2993	90.1264	0.3038	60.5775	0.3008	75.543	0.3014	55.923					0.2948	77.4171	0.2961	91.9009	0.3014	79.863	0.2963	67.102
	0.3018	87.302	0.304	108.048	0.3054	117.088	0.2974	118.712					0.3004	88.8557	0.3038	113.659	0.2965	108.577	0.3039	107.191					0.3013	90.829	0.3055	61.0112	0.3028	76.1499	0.3034	56.3744					0.2969	78.1657	0.2981	92.5638	0.3034	80.4719	0.2982	67.7404
	0.3037	87.9829	0.3058	108.804	0.3075	118.005	0.2996	119.775					0.3023	89.4771	0.3059	114.654	0.2985	109.488	0.306	108.059					0.3033	91.525	0.3071	61.4421	0.3045	76.6637	0.3054	56.8484					0.299	78.9371	0.3002	93.2643	0.3052	81.0072	0.3002	68.3592
	0.3058	88.7584	0.3076	109.552	0.3096	118.921	0.302	120.927					0.3044	90.162	0.3081	115.675	0.3005	110.387	0.308	108.891					0.3054	92.2362	0.3088	61.9161	0.3062	77.1437	0.3075	57.3339					0.3012	79.7179	0.3023	93.9787	0.3069	81.4926	0.3021	68.9702
	0.308	89.5533	0.3095	110.34	0.3116	119.82	0.3044	122.099					0.3065	90.8586	0.3102	116.664	0.3026	111.324	0.31	109.692					0.3074	92.9682	0.3106	62.4532	0.3079	77.6453	0.3097	57.8312					0.3033	80.4877	0.3045	94.6883	0.3085	81.9771	0.3041	69.6137
	0.3101	90.3132	0.3114	111.186	0.3136	120.694	0.3067	123.162					0.3086	91.5482	0.3121	117.569	0.3047	112.323	0.312	110.499					0.3095	93.7181	0.3125	63.0412	0.3098	78.222	0.3118	58.3348					0.3054	81.2108	0.3066	95.3934	0.3103	82.5045	0.3062	70.2934
	0.3121	91.0444	0.3134	112.093	0.3155	121.519	0.3087	124.039					0.3107	92.2147	0.3139	118.364	0.3069	113.344	0.3141	111.35					0.3116	94.4719	0.3146	63.6624	0.3118	78.8846	0.3139	58.8355					0.3074	81.8905	0.3086	96.0692	0.3122	83.1004	0.3083	71.0019
	0.3141	91.7847	0.3156	113.057	0.3173	122.308	0.3105	124.772					0.3127	92.8666	0.3156	119.11	0.309	114.36	0.3162	112.232					0.3137	95.2116	0.3166	64.2837	0.314	79.581	0.316	59.3043					0.3093	82.5529	0.3106	96.6963	0.3142	83.7382	0.3105	71.7198
	0.3162	92.5521	0.3178	114.055	0.3192	123.094	0.3122	125.447					0.3147	93.5376	0.3173	119.856	0.3112	115.346	0.3183	113.127					0.3158	95.9378	0.3186	64.8887	0.3161	80.2539	0.3179	59.7341					0.3111	83.2195	0.3124	97.2812	0.3162	84.3787	0.3127	72.4278
	0.3184	93.344	0.3199	114.999	0.3211	123.942	0.3139	126.143					0.3168	94.2283	0.3191	120.677	0.3133	116.282	0.3205	114.028					0.3177	96.6344	0.3205	65.4813	0.3181	80.8875	0.3197	60.1458					0.3131	83.9171	0.3142	97.8415	0.3182	84.9949	0.3148	73.1078
	0.3206	94.1487	0.3219	115.821	0.3232	124.881	0.3157	126.942					0.319	94.9299	0.3211	121.618	0.3152	117.15	0.3226	114.901					0.3197	97.2912	0.3225	66.0884	0.32	81.5028	0.3215	60.5595					0.3152	84.6974	0.316	98.4203	0.3201	85.5849	0.3168	73.743
	0.3228	94.9519	0.3237	116.535	0.3255	125.907	0.3177	127.872					0.3211	95.6375	0.3232	122.643	0.3171	117.956	0.3246	115.71					0.3215	97.9274	0.3246	66.7298	0.3219	82.1146	0.3234	61.0025					0.3175	85.5721	0.3179	99.0472	0.322	86.1724	0.3187	74.3407
	0.3249	95.7476	0.3253	117.19	0.3278	126.955	0.3198	128.889					0.3233	96.3242	0.3254	123.674	0.3189	118.741	0.3265	116.478					0.3233	98.5656	0.3267	67.3968	0.3239	82.7521	0.3254	61.4849					0.32	86.486	0.3199	99.731	0.324	86.7918	0.3206	74.9217
	0.327	96.4801	0.327	117.864	0.33	127.962	0.322	129.905					0.3253	96.9586	0.3275	124.645	0.3207	119.555	0.3284	117.228					0.3252	99.2356	0.3288	68.0695	0.326	83.4401	0.3275	61.9796					0.3223	87.3531	0.322	100.465	0.326	87.4444	0.3225	75.5129
	0.3289	97.1334	0.3288	118.632	0.3321	128.85	0.3241	130.851					0.3272	97.5468	0.3294	125.565	0.3227	120.426	0.3302	117.988					0.3273	99.9632	0.331	68.7489	0.3282	84.149	0.3297	62.5075					0.3243	88.0883	0.3243	101.235	0.3281	88.1123	0.3244	76.1443
	0.3307	97.7323	0.3307	119.506	0.3339	129.583	0.3262	131.763					0.3291	98.1132	0.3314	126.478	0.3248	121.395	0.3322	118.779					0.3294	100.743	0.3331	69.4134	0.3304	84.867	0.3319	63.0307					0.3261	88.696	0.3265	102.004	0.3303	88.7865	0.3266	76.8382
	0.3325	98.3292	0.3328	120.468	0.3355	130.227	0.3282	132.682					0.3309	98.6793	0.3334	127.431	0.327	122.457	0.3343	119.645					0.3317	101.557	0.3351	70.0347	0.3325	85.5597	0.334	63.5149					0.3277	89.2285	0.3286	102.699	0.3324	89.457	0.3288	77.5888
	0.3343	98.9763	0.3349	121.455	0.3371	130.849	0.3303	133.624					0.3328	99.2617	0.3355	128.419	0.3293	123.559	0.3365	120.611					0.3339	102.351	0.337	70.6123	0.3346	86.1913	0.3358	63.9278					0.3293	89.753	0.3305	103.298	0.3344	90.1018	0.3312	78.3658
	0.3363	99.6831	0.337	122.384	0.3388	131.522	0.3324	134.596					0.3347	99.8949	0.3376	129.437	0.3315	124.611	0.339	121.666					0.3359	103.071	0.3388	71.1598	0.3364	86.759	0.3375	64.3016					0.331	90.3323	0.3322	103.834	0.3364	90.7126	0.3334	79.1208
	0.3383	100.447	0.339	123.274	0.3406	132.31	0.3346	135.59					0.3368	100.598	0.3397	130.449	0.3336	125.535	0.3414	122.699					0.3378	103.68	0.3406	71.6999	0.3382	87.3031	0.3392	64.6656					0.3329	91.0046	0.3338	104.348	0.3383	91.2976	0.3355	79.7857
	0.3405	101.28	0.341	124.155	0.3426	133.235	0.3367	136.589					0.3391	101.341	0.3418	131.442	0.3354	126.32	0.3436	123.602					0.3394	104.215	0.3424	72.2727	0.34	87.8551	0.3409	65.0562					0.3349	91.7415	0.3355	104.882	0.3402	91.8765	0.3374	80.3654
	0.3428	102.141	0.343	125.034	0.3448	134.253	0.3389	137.566					0.3413	102.078	0.3438	132.397	0.3371	127.033	0.3455	124.342					0.341	104.739	0.3444	72.892	0.3418	88.4396	0.3427	65.4942					0.337	92.5143	0.3373	105.479	0.3422	92.478	0.3391	80.8957
	0.345	102.964	0.3451	125.926	0.347	135.279	0.3409	138.483					0.3434	102.763	0.3457	133.282	0.3387	127.743	0.3472	124.984					0.3427	105.294	0.3465	73.5607	0.3438	89.0623	0.3448	65.9728					0.339	93.2684	0.3392	106.146	0.3443	93.1397	0.3408	81.4309
	0.3471	103.698	0.3471	126.817	0.3492	136.263	0.3428	139.328					0.3454	103.371	0.3476	134.109	0.3405	128.511	0.3489	125.606					0.3445	105.924	0.3487	74.2771	0.3459	89.7346	0.3469	66.4836					0.341	93.9918	0.3413	106.851	0.3466	93.8719	0.3426	82.0078
	0.3489	104.331	0.3491	127.719	0.3513	137.204	0.3447	140.115					0.3471	103.904	0.3494	134.926	0.3424	129.388	0.3506	126.277					0.3466	106.651	0.3509	74.9971	0.3481	90.4544	0.349	66.9827					0.343	94.7028	0.3433	107.546	0.349	94.6507	0.3446	82.6483
	0.3506	104.895	0.3512	128.633	0.3534	138.146	0.3465	140.901					0.3488	104.4	0.3512	135.771	0.3445	130.376	0.3525	127.054					0.3487	107.424	0.353	75.6659	0.3504	91.1887	0.351	67.4663					0.345	95.4122	0.3453	108.216	0.3513	95.4319	0.3466	83.3356
	0.3522	105.461	0.3532	129.514	0.3555	139.109	0.3484	141.719					0.3505	104.929	0.3532	136.697	0.3466	131.378	0.3546	127.941					0.3508	108.184	0.3549	76.2327	0.3525	91.8791	0.3531	67.941					0.347	96.1472	0.3472	108.871	0.3536	96.1387	0.3487	84.0296
	0.354	106.085	0.3551	130.338	0.3577	140.083	0.3503	142.607					0.3524	105.526	0.3553	137.735	0.3487	132.334	0.3568	128.866					0.3528	108.899	0.3566	76.7244	0.3545	92.4824	0.3551	68.4331					0.349	96.9014	0.3492	109.54	0.3555	96.7205	0.3508	84.7026
	0.3559	106.795	0.357	131.118	0.3598	141.044	0.3524	143.577					0.3544	106.191	0.3576	138.873	0.3506	133.24	0.3589	129.78					0.3548	109.591	0.3583	77.2085	0.3562	93.0094	0.3572	68.9475					0.3511	97.6664	0.3512	110.242	0.3572	97.2191	0.3528	85.3539
	0.358	107.565	0.3588	131.889	0.3619	141.998	0.3546	144.609					0.3565	106.899	0.36	140.054	0.3526	134.136	0.361	130.626					0.3568	110.296	0.36	77.7194	0.3579	93.4967	0.3594	69.468					0.3532	98.436	0.3533	110.977	0.3588	97.6862	0.3548	86.0003
	0.36	108.345	0.3607	132.705	0.364	142.915	0.3568	145.637					0.3587	107.615	0.3622	141.164	0.3546	135.068	0.363	131.423					0.3589	111.034	0.3618	78.2924	0.3595	93.9963	0.3615	69.9774					0.3553	99.2185	0.3555	111.719	0.3605	98.1693	0.3569	86.667
	0.3621	109.115	0.3628	133.626	0.366	143.77	0.3589	146.568					0.3607	108.29	0.3643	142.092	0.3567	136.041	0.3649	132.228					0.361	111.799	0.3638	78.9453	0.3613	94.5562	0.3636	70.4803					0.3574	99.9762	0.3576	112.455	0.3622	98.6959	0.359	87.357
	0.3641	109.861	0.365	134.679	0.3679	144.56	0.3608	147.354					0.3627	108.942	0.366	142.86	0.3588	137.025	0.367	133.084					0.3632	112.586	0.3659	79.6383	0.3633	95.1896	0.3656	70.9608					0.3593	100.68	0.3597	113.184	0.3641	99.295	0.3611	88.0579
	0.3661	110.602	0.3675	135.846	0.3697	145.322	0.3624	148.026					0.3647	109.586	0.3677	143.546	0.361	138.012	0.3691	133.976					0.3653	113.376	0.368	80.3164	0.3653	95.863	0.3676	71.4221					0.3612	101.337	0.3618	113.884	0.3662	99.9616	0.3632	88.7675
	0.3682	111.343	0.3699	137.03	0.3716	146.099	0.364	148.666					0.3668	110.239	0.3693	144.234	0.3631	138.993	0.3713	134.884					0.3675	114.142	0.3701	80.9619	0.3674	96.5372	0.3695	71.8703					0.363	101.99	0.3637	114.54	0.3684	100.647	0.3654	89.4766
	0.3703	112.099	0.3722	138.093	0.3735	146.899	0.3657	149.345					0.3688	110.902	0.371	145.001	0.3652	139.946	0.3735	135.792					0.3695	114.85	0.3721	81.5959	0.3693	97.1776	0.3714	72.3056					0.3649	102.672	0.3656	115.166	0.3705	101.313	0.3674	90.1373
	0.3724	112.875	0.3743	138.947	0.3755	147.786	0.3674	150.113					0.3709	111.566	0.3728	145.893	0.3672	140.841	0.3756	136.659					0.3714	115.509	0.3742	82.253	0.3713	97.7792	0.3733	72.7561					0.3668	103.393	0.3675	115.786	0.3725	101.955	0.3693	90.7246
	0.3745	113.66	0.376	139.644	0.3776	148.773	0.3694	150.998					0.373	112.232	0.3749	146.9	0.3691	141.697	0.3776	137.462					0.3732	116.15	0.3763	82.9399	0.3732	98.3861	0.3753	73.2532					0.3689	104.163	0.3695	116.448	0.3746	102.599	0.3711	91.2747
	0.3766	114.448	0.3777	140.29	0.3799	149.826	0.3715	151.984					0.375	112.898	0.377	147.966	0.371	142.549	0.3795	138.198					0.3751	116.81	0.3784	83.6416	0.3751	99.0073	0.3775	73.7984					0.3711	104.976	0.3717	117.197	0.3766	103.255	0.3728	91.8153
	0.3787	115.218	0.3794	140.979	0.3821	150.869	0.3737	153.003					0.377	113.55	0.3792	149.007	0.3729	143.44	0.3813	138.896					0.3771	117.519	0.3806	84.3403	0.3771	99.6493	0.3798	74.3941					0.3733	105.793	0.374	118.025	0.3787	103.923	0.3746	92.3853
	0.3807	115.933	0.3812	141.765	0.3842	151.812	0.3758	153.983					0.379	114.177	0.3813	150.011	0.3749	144.379	0.3831	139.596					0.3793	118.306	0.3827	85.0387	0.3792	100.309	0.3823	75.0061					0.3754	106.553	0.3764	118.896	0.3808	104.595	0.3765	92.9958
	0.3826	116.598	0.3832	142.672	0.3861	152.627	0.3778	154.912					0.3809	114.773	0.3833	151.007	0.377	145.387	0.3849	140.322					0.3816	119.18	0.3848	85.709	0.3813	100.993	0.3846	75.5798					0.3772	107.215	0.3788	119.718	0.383	105.262	0.3786	93.6586
	0.3845	117.258	0.3854	143.655	0.3879	153.327	0.3798	155.819					0.3828	115.367	0.3854	152.014	0.3793	146.489	0.3868	141.102					0.3841	120.097	0.3868	86.3442	0.3834	101.697	0.3867	76.0683					0.379	107.811	0.3808	120.4	0.3851	105.918	0.3807	94.3796
	0.3864	117.955	0.3875	144.641	0.3895	153.977	0.3818	156.728					0.3847	115.996	0.3875	153.04	0.3817	147.65	0.3889	141.942					0.3865	120.967	0.3887	86.9482	0.3855	102.385	0.3885	76.4751					0.3806	108.389	0.3826	120.966	0.3871	106.537	0.383	95.1424
	0.3884	118.725	0.3897	145.579	0.3912	154.66	0.3838	157.644					0.3868	116.692	0.3896	154.065	0.384	148.754	0.391	142.834					0.3886	121.712	0.3906	87.5298	0.3876	103.058	0.3901	76.8337					0.3823	108.981	0.3842	121.466	0.389	107.111	0.3852	95.897
	0.3906	119.57	0.3917	146.483	0.393	155.442	0.3858	158.579					0.3891	117.459	0.3918	155.084	0.386	149.696	0.3932	143.725					0.3905	122.33	0.3924	88.1171	0.3896	103.691	0.3918	77.2001					0.3841	109.635	0.3858	121.967	0.3908	107.654	0.3873	96.571
	0.393	120.496	0.3938	147.398	0.395	156.342	0.3879	159.516					0.3915	118.292	0.3939	156.107	0.3878	150.485	0.3952	144.558					0.3921	122.875	0.3944	88.7289	0.3915	104.288	0.3935	77.6031					0.3861	110.383	0.3875	122.513	0.3925	108.188	0.3892	97.1677
	0.3954	121.44	0.3959	148.356	0.3971	157.294	0.3899	160.443					0.3938	119.107	0.396	157.092	0.3895	151.199	0.3971	145.296					0.3938	123.428	0.3965	89.4133	0.3935	104.907	0.3954	78.0756					0.3883	111.201	0.3894	123.136	0.3944	108.751	0.3909	97.6957
	0.3976	122.285	0.3981	149.34	0.3992	158.231	0.3919	161.342					0.396	119.841	0.3979	158.002	0.3911	151.915	0.3988	145.971					0.3955	124.034	0.3988	90.1937	0.3956	105.597	0.3976	78.6165					0.3905	112.023	0.3914	123.858	0.3963	109.364	0.3926	98.2
	0.3996	122.974	0.4002	150.322	0.4012	159.104	0.3938	162.208					0.3979	120.447	0.3998	158.85	0.3929	152.701	0.4005	146.611					0.3975	124.728	0.4013	91.0294	0.3979	106.364	0.3998	79.1646					0.3926	112.806	0.3936	124.635	0.3984	110.033	0.3943	98.7538
	0.4013	123.556	0.4024	151.307	0.4031	159.959	0.3957	163.041					0.3997	120.958	0.4016	159.668	0.3948	153.597	0.4022	147.275					0.3996	125.493	0.4037	91.8452	0.4003	107.172	0.4019	79.7019					0.3946	113.552	0.3958	125.394	0.4006	110.746	0.3962	99.378
	0.4029	124.1	0.4045	152.251	0.4051	160.835	0.3975	163.875					0.4013	121.448	0.4035	160.518	0.3968	154.575	0.4041	148.015					0.4017	126.26	0.4059	92.5644	0.4027	107.961	0.404	80.2104					0.3966	114.28	0.3979	126.098	0.4029	111.486	0.3983	100.055
	0.4046	124.671	0.4065	153.116	0.4072	161.751	0.3995	164.742					0.403	121.965	0.4054	161.44	0.3989	155.566	0.4061	148.849					0.4038	126.987	0.4078	93.1611	0.4048	108.652	0.406	80.6956					0.3987	115.023	0.3999	126.778	0.4051	112.205	0.4004	100.769
	0.4064	125.301	0.4084	153.909	0.4093	162.694	0.4015	165.681					0.4048	122.55	0.4075	162.438	0.401	156.512	0.4082	149.748					0.4057	127.692	0.4095	93.6663	0.4067	109.225	0.408	81.1882					0.4007	115.799	0.4019	127.453	0.4071	112.85	0.4025	101.461
	0.4083	126.003	0.4102	154.671	0.4114	163.648	0.4037	166.715					0.4068	123.209	0.4097	163.505	0.4029	157.415	0.4103	150.607					0.4077	128.393	0.4111	94.1498	0.4084	109.72	0.41	81.6939					0.4028	116.579	0.4039	128.142	0.409	113.412	0.4045	102.133
	0.4103	126.754	0.412	155.434	0.4135	164.587	0.4059	167.804					0.4089	123.92	0.4119	164.613	0.4049	158.311	0.4123	151.405					0.4098	129.123	0.4128	94.6689	0.41	110.195	0.4121	82.2175					0.4049	117.364	0.406	128.847	0.4107	113.911	0.4065	102.791
	0.4123	127.517	0.4139	156.244	0.4156	165.505	0.4082	168.894					0.411	124.616	0.4141	165.669	0.4068	159.236	0.4142	152.175					0.4119	129.884	0.4147	95.2718	0.4116	110.697	0.4143	82.7433					0.407	118.136	0.408	129.557	0.4124	114.403	0.4085	103.45
	0.4143	128.255	0.4158	157.109	0.4176	166.392	0.4103	169.878					0.413	125.282	0.4161	166.607	0.4089	160.191	0.4161	152.96					0.414	130.648	0.4168	95.9409	0.4134	111.26	0.4164	83.2763					0.4089	118.864	0.4101	130.263	0.4141	114.93	0.4106	104.15
	0.4163	128.968	0.4179	158.041	0.4196	167.223	0.4123	170.717					0.415	125.92	0.4179	167.411	0.4109	161.173	0.4181	153.774					0.4161	131.407	0.4189	96.6341	0.4154	111.897	0.4184	83.7824					0.4108	119.553	0.4122	130.953	0.416	115.522	0.4128	104.876
	0.4182	129.683	0.4201	159.033	0.4215	168.023	0.414	171.448					0.4169	126.556	0.4196	168.146	0.413	162.183	0.4201	154.618					0.4182	132.159	0.421	97.3103	0.4175	112.583	0.4204	84.2409					0.4127	120.236	0.4141	131.598	0.418	116.171	0.415	105.605
	0.4202	130.421	0.4222	160.03	0.4234	168.837	0.4157	172.135					0.4189	127.204	0.4213	168.877	0.4152	163.194	0.4221	155.48					0.4203	132.894	0.423	97.9676	0.4196	113.279	0.4222	84.6692					0.4146	120.932	0.4159	132.198	0.4201	116.837	0.4171	106.318
	0.4223	131.189	0.4243	160.939	0.4253	169.72	0.4174	172.867					0.4209	127.871	0.423	169.675	0.4173	164.193	0.4243	156.355					0.4222	133.58	0.4249	98.6115	0.4217	113.957	0.4239	85.0886					0.4166	121.664	0.4177	132.788	0.4221	117.491	0.4192	107.012
	0.4244	131.973	0.4262	161.726	0.4275	170.735	0.4192	173.678					0.423	128.555	0.4249	170.603	0.4193	165.14	0.4264	157.232					0.4241	134.218	0.427	99.2783	0.4237	114.611	0.4258	85.5271					0.4187	122.465	0.4196	133.392	0.4241	118.132	0.4212	107.665
	0.4265	132.769	0.4279	162.411	0.4299	171.877	0.4212	174.607					0.425	129.242	0.427	171.627	0.4212	166.019	0.4285	158.083					0.4259	134.831	0.4291	99.9754	0.4257	115.275	0.4277	85.9989					0.421	123.352	0.4215	134.043	0.4262	118.767	0.4232	108.293
	0.4286	133.566	0.4295	163.068	0.4324	173.094	0.4234	175.639					0.4271	129.94	0.4292	172.677	0.423	166.831	0.4304	158.872					0.4278	135.456	0.4312	100.689	0.4278	115.958	0.4298	86.5152					0.4234	124.322	0.4236	134.765	0.4282	119.415	0.4251	108.92
	0.4306	134.344	0.4312	163.751	0.4348	174.245	0.4255	176.708					0.4292	130.624	0.4313	173.703	0.4248	167.636	0.4324	159.619					0.4297	136.129	0.4333	101.402	0.4299	116.649	0.432	87.073					0.4259	125.276	0.4258	135.551	0.4303	120.084	0.4271	109.573
	0.4326	135.077	0.433	164.532	0.4369	175.179	0.4277	177.737					0.4311	131.258	0.4333	174.678	0.4267	168.501	0.4342	160.362					0.4317	136.857	0.4355	102.093	0.432	117.333	0.4343	87.6498					0.4281	126.119	0.4281	136.375	0.4324	120.778	0.4291	110.267
	0.4345	135.755	0.435	165.419	0.4387	175.904	0.4298	178.712					0.433	131.839	0.4354	175.628	0.4287	169.457	0.4362	161.155					0.4338	137.62	0.4375	102.746	0.4341	118.011	0.4365	88.2087					0.4301	126.819	0.4304	137.178	0.4346	121.473	0.4314	111.017
	0.4364	136.406	0.4371	166.363	0.4404	176.53	0.4318	179.657					0.4348	132.404	0.4374	176.596	0.4308	170.499	0.4383	162.049					0.436	138.406	0.4394	103.358	0.4363	118.7	0.4385	88.7077					0.4318	127.414	0.4325	137.89	0.4367	122.173	0.4338	111.838
	0.4382	137.078	0.4392	167.304	0.4419	177.14	0.4339	180.623					0.4366	132.985	0.4395	177.586	0.433	171.58	0.4406	163.049					0.4381	139.173	0.4413	103.93	0.4383	119.347	0.4403	89.1285					0.4334	127.992	0.4343	138.485	0.4388	122.86	0.4362	112.666
	0.4402	137.797	0.4412	168.201	0.4436	177.817	0.436	181.62					0.4386	133.624	0.4416	178.582	0.4352	172.635	0.4431	164.114					0.4401	139.868	0.4431	104.482	0.4402	119.931	0.4419	89.5071					0.4352	128.615	0.436	139.013	0.4409	123.512	0.4384	113.394
	0.4422	138.597	0.4432	169.06	0.4454	178.606	0.4382	182.635					0.4407	134.323	0.4437	179.577	0.4372	173.59	0.4454	165.13					0.4419	140.485	0.4449	105.058	0.4419	120.475	0.4436	89.883					0.4371	129.325	0.4376	139.516	0.4429	124.15	0.4403	113.986
	0.4444	139.459	0.4451	169.906	0.4474	179.488	0.4403	183.657					0.4428	135.063	0.4457	180.544	0.4391	174.429	0.4475	165.989					0.4436	141.053	0.4468	105.666	0.4437	121.02	0.4453	90.2945					0.4391	130.12	0.4393	140.046	0.4449	124.778	0.4419	114.475
	0.4467	140.346	0.4471	170.776	0.4494	180.42	0.4425	184.671					0.445	135.824	0.4477	181.48	0.4408	175.179	0.4494	166.688					0.4453	141.607	0.4488	106.331	0.4455	121.603	0.4471	90.7654					0.4413	130.938	0.441	140.655	0.4469	125.415	0.4435	114.933
	0.4489	141.192	0.4491	171.695	0.4514	181.33	0.4446	185.642					0.4472	136.548	0.4497	182.378	0.4425	175.913	0.451	167.296					0.447	142.204	0.451	107.057	0.4475	122.232	0.4492	91.2933					0.4434	131.743	0.443	141.35	0.449	126.088	0.4451	115.399
	0.4509	141.934	0.4512	172.643	0.4534	182.21	0.4466	186.521					0.4492	137.19	0.4516	183.247	0.4442	176.709	0.4526	167.886					0.4489	142.862	0.4532	107.823	0.4496	122.922	0.4512	91.8346					0.4455	132.515	0.4452	142.107	0.4512	126.814	0.4467	115.918
	0.4527	142.55	0.4533	173.591	0.4554	183.076	0.4484	187.31					0.451	137.739	0.4535	184.109	0.4461	177.599	0.4543	168.519					0.4509	143.605	0.4555	108.577	0.4518	123.661	0.4533	92.3555					0.4475	133.268	0.4473	142.855	0.4536	127.6	0.4485	116.508
	0.4544	143.104	0.4553	174.509	0.4574	183.96	0.4502	188.055					0.4527	138.241	0.4554	185.006	0.4482	178.607	0.4561	169.247					0.453	144.373	0.4576	109.26	0.454	124.423	0.4553	92.8577					0.4495	134.03	0.4493	143.557	0.4559	128.378	0.4505	117.151
	0.456	143.669	0.4573	175.397	0.4594	184.882	0.452	188.84					0.4544	138.754	0.4574	185.976	0.4504	179.659	0.4581	170.094					0.4551	145.11	0.4595	109.847	0.4562	125.148	0.4572	93.3467					0.4516	134.81	0.4513	144.233	0.4581	129.055	0.4525	117.824
	0.4578	144.28	0.4592	176.224	0.4614	185.824	0.4539	189.708					0.4561	139.308	0.4596	187.067	0.4525	180.665	0.4603	171.013					0.457	145.811	0.4612	110.351	0.4582	125.779	0.4592	93.8435					0.4537	135.6	0.4533	144.937	0.4599	129.606	0.4545	118.478
	0.4597	144.979	0.4611	177.017	0.4635	186.777	0.456	190.668					0.4581	139.932	0.462	188.279	0.4545	181.592	0.4624	171.923					0.459	146.494	0.4628	110.833	0.4599	126.316	0.4612	94.3651					0.4558	136.396	0.4555	145.688	0.4616	130.065	0.4565	119.125
	0.4617	145.761	0.4629	177.807	0.4656	187.755	0.4581	191.695					0.4602	140.637	0.4645	189.521	0.4564	182.503	0.4645	172.776					0.4609	147.196	0.4645	111.341	0.4616	126.797	0.4633	94.8945					0.4579	137.186	0.4577	146.477	0.4631	130.498	0.4585	119.771
	0.4638	146.581	0.4648	178.64	0.4677	188.735	0.4603	192.748					0.4623	141.362	0.4668	190.642	0.4584	183.465	0.4665	173.604					0.4629	147.918	0.4663	111.926	0.4633	127.3	0.4654	95.4339					0.4599	137.946	0.4599	147.263	0.4647	130.964	0.4605	120.442
	0.4659	147.375	0.4669	179.565	0.4698	189.68	0.4625	193.752					0.4644	142.054	0.4687	191.563	0.4605	184.466	0.4685	174.438					0.465	148.666	0.4682	112.579	0.465	127.863	0.4675	95.9747					0.4619	138.663	0.4621	148.043	0.4664	131.481	0.4626	121.132
	0.4679	148.122	0.4691	180.596	0.4718	190.557	0.4645	194.63					0.4664	142.709	0.4705	192.333	0.4626	185.493	0.4706	175.276					0.4671	149.433	0.4703	113.272	0.467	128.505	0.4696	96.5094					0.4637	139.332	0.4642	148.804	0.4683	132.073	0.4647	121.853
	0.4699	148.854	0.4714	181.706	0.4737	191.379	0.4662	195.381					0.4684	143.362	0.4721	193.043	0.4647	186.523	0.4726	176.132					0.4693	150.218	0.4724	113.962	0.4691	129.21	0.4716	97.0299					0.4655	139.969	0.4663	149.521	0.4703	132.732	0.4669	122.598
	0.4719	149.612	0.4738	182.813	0.4755	192.183	0.4679	196.067					0.4704	144.029	0.4738	193.756	0.4668	187.56	0.4747	176.999					0.4714	150.99	0.4744	114.617	0.4712	129.935	0.4736	97.5167					0.4673	140.627	0.4682	150.183	0.4724	133.404	0.4691	123.344
	0.474	150.407	0.476	183.813	0.4774	193.006	0.4696	196.756					0.4725	144.721	0.4755	194.549	0.469	188.577	0.4769	177.897					0.4735	151.715	0.4763	115.245	0.4733	130.633	0.4754	97.9729					0.4692	141.327	0.4701	150.828	0.4744	134.054	0.4713	124.061
	0.4761	151.231	0.4779	184.641	0.4793	193.883	0.4713	197.535					0.4746	145.429	0.4775	195.46	0.471	189.527	0.479	178.808					0.4754	152.393	0.4782	115.877	0.4754	131.294	0.4773	98.4381					0.4712	142.086	0.4721	151.484	0.4764	134.689	0.4733	124.714
	0.4782	152.043	0.4797	185.343	0.4814	194.828	0.4733	198.446					0.4767	146.136	0.4795	196.468	0.4729	190.405	0.4811	179.651					0.4773	153.033	0.4802	116.536	0.4774	131.95	0.4793	98.94					0.4734	142.917	0.4741	152.189	0.4784	135.332	0.4752	125.309
	0.4803	152.846	0.4813	186.003	0.4836	195.831	0.4754	199.462					0.4788	146.843	0.4816	197.479	0.4748	191.257	0.483	180.417					0.4792	153.688	0.4823	117.221	0.4795	132.634	0.4815	99.5042					0.4756	143.777	0.4763	152.963	0.4805	135.993	0.477	125.869
	0.4823	153.615	0.483	186.697	0.4857	196.854	0.4776	200.5					0.4809	147.519	0.4837	198.439	0.4767	192.14	0.4848	181.136					0.4812	154.401	0.4844	117.919	0.4816	133.332	0.4838	100.133					0.4778	144.618	0.4786	153.807	0.4825	136.658	0.4788	126.429
	0.4843	154.338	0.4849	187.495	0.4879	197.825	0.4796	201.477					0.4828	148.145	0.4856	199.366	0.4787	193.077	0.4866	181.852					0.4834	155.196	0.4866	118.62	0.4837	134.044	0.4862	100.78					0.4799	145.391	0.481	154.684	0.4846	137.336	0.4806	127.026
	0.4862	155.011	0.4869	188.418	0.4898	198.683	0.4817	202.393					0.4847	148.753	0.4876	200.268	0.4808	194.128	0.4885	182.595					0.4858	156.066	0.4886	119.31	0.4859	134.755	0.4885	101.388					0.4818	146.056	0.4832	155.494	0.4867	138.02	0.4826	127.661
	0.488	155.671	0.489	189.414	0.4916	199.431	0.4836	203.288					0.4866	149.369	0.4895	201.199	0.4831	195.309	0.4904	183.403					0.4882	156.977	0.4907	119.975	0.488	135.473	0.4906	101.913					0.4835	146.66	0.4852	156.162	0.4889	138.698	0.4846	128.332
	0.4899	156.364	0.4911	190.412	0.4933	200.128	0.4856	204.208					0.4886	150.006	0.4915	202.16	0.4856	196.554	0.4925	184.301					0.4905	157.813	0.4926	120.615	0.4901	136.174	0.4924	102.357					0.4851	147.24	0.4869	156.707	0.4909	139.345	0.4867	129.032
	0.4919	157.131	0.4932	191.383	0.495	200.851	0.4877	205.149					0.4906	150.702	0.4935	203.127	0.488	197.724	0.4948	185.267					0.4925	158.523	0.4945	121.228	0.4922	136.839	0.4941	102.759					0.4868	147.843	0.4885	157.203	0.4929	139.96	0.4888	129.731
	0.494	158.002	0.4953	192.322	0.4968	201.644	0.4898	206.067					0.4929	151.476	0.4956	204.124	0.4901	198.695	0.497	186.236					0.4943	159.127	0.4965	121.851	0.4941	137.48	0.4957	103.162					0.4886	148.51	0.4901	157.693	0.4948	140.53	0.4908	130.375
	0.4964	158.962	0.4973	193.244	0.4988	202.548	0.4919	206.993					0.4953	152.318	0.4977	205.134	0.4919	199.483	0.4992	187.137					0.496	159.667	0.4985	122.524	0.4961	138.107	0.4975	103.59					0.4906	149.256	0.4917	158.233	0.4966	141.076	0.4927	130.953
	0.4989	159.982	0.4994	194.183	0.5009	203.544	0.494	207.936					0.4977	153.168	0.4998	206.136	0.4935	200.177	0.5011	187.901					0.4976	160.209	0.5007	123.258	0.4981	138.764	0.4994	104.077					0.4926	150.05	0.4935	158.858	0.4984	141.623	0.4944	131.488
	0.5013	160.945	0.5015	195.142	0.503	204.545	0.496	208.873					0.5	153.932	0.5018	207.072	0.4951	200.871	0.5028	188.537					0.4994	160.792	0.503	124.04	0.5002	139.472	0.5015	104.618					0.4947	150.832	0.4955	159.568	0.5003	142.21	0.496	132.001
	0.5034	161.756	0.5036	196.102	0.505	205.452	0.498	209.784					0.5019	154.559	0.5036	207.935	0.4969	201.64	0.5044	189.139					0.5012	161.446	0.5054	124.848	0.5025	140.239	0.5036	105.172					0.4967	151.585	0.4976	160.315	0.5023	142.85	0.4977	132.54
	0.5053	162.413	0.5056	197.056	0.507	206.309	0.5	210.668					0.5037	155.08	0.5055	208.76	0.4988	202.532	0.5061	189.77					0.5032	162.174	0.5077	125.626	0.5048	141.028	0.5057	105.706					0.4986	152.312	0.4996	161.045	0.5044	143.528	0.4996	133.136
	0.507	162.984	0.5077	198.003	0.5089	207.193	0.5019	211.538					0.5053	155.561	0.5073	209.608	0.5008	203.529	0.5078	190.481					0.5053	162.942	0.5098	126.299	0.5071	141.784	0.5077	106.219					0.5006	153.04	0.5016	161.75	0.5066	144.241	0.5016	133.826
	0.5087	163.564	0.5098	198.924	0.5109	208.142	0.5039	212.451					0.507	156.053	0.5092	210.524	0.5029	204.564	0.5098	191.302					0.5074	163.689	0.5116	126.858	0.5092	142.452	0.5097	106.731					0.5026	153.804	0.5036	162.433	0.5088	144.937	0.5038	134.561
	0.5105	164.219	0.5117	199.77	0.513	209.113	0.506	213.477					0.5088	156.618	0.5113	211.528	0.505	205.573	0.5119	192.21					0.5095	164.407	0.5133	127.355	0.511	143.01	0.5117	107.249					0.5046	154.583	0.5055	163.122	0.5108	145.567	0.5059	135.278
	0.5124	164.978	0.5135	200.571	0.5151	210.091	0.5082	214.61					0.5108	157.278	0.5135	212.613	0.507	206.548	0.514	193.128					0.5115	165.11	0.5149	127.85	0.5127	143.494	0.5137	107.789					0.5067	155.374	0.5076	163.845	0.5126	146.123	0.508	135.954
	0.5145	165.822	0.5154	201.362	0.5172	211.079	0.5107	215.84					0.5129	158.002	0.5157	213.73	0.509	207.531	0.5161	194.003					0.5135	165.813	0.5166	128.385	0.5142	143.972	0.5158	108.333					0.5088	156.173	0.5096	164.593	0.5144	146.638	0.51	136.621
	0.5167	166.675	0.5173	202.19	0.5193	212.085	0.5131	217.064					0.515	158.731	0.5179	214.802	0.5111	208.531	0.518	194.825					0.5155	166.535	0.5184	128.989	0.5159	144.47	0.5179	108.878					0.5109	156.968	0.5118	165.359	0.5161	147.139	0.5121	137.317
	0.5188	167.498	0.5192	203.084	0.5214	213.053	0.5153	218.123					0.5171	159.434	0.5199	215.746	0.5132	209.575	0.52	195.65					0.5176	167.285	0.5204	129.664	0.5177	145.028	0.52	109.436					0.513	157.749	0.5139	166.139	0.5178	147.659	0.5142	138.041
	0.5208	168.276	0.5213	204.066	0.5234	213.965	0.5172	218.969					0.5191	160.115	0.5218	216.561	0.5154	210.653	0.5221	196.517					0.5197	168.047	0.5225	130.373	0.5196	145.653	0.5221	109.976					0.515	158.49	0.5161	166.91	0.5197	148.243	0.5164	138.792
	0.5228	169.039	0.5235	205.105	0.5254	214.825	0.5189	219.661					0.5211	160.778	0.5235	217.296	0.5176	211.732	0.5242	197.454					0.5218	168.809	0.5246	131.078	0.5216	146.336	0.524	110.474					0.5169	159.191	0.5182	167.634	0.5217	148.902	0.5186	139.538
	0.5249	169.831	0.5258	206.176	0.5273	215.666	0.5205	220.299					0.5232	161.47	0.5251	218.03	0.5198	212.798	0.5264	198.427					0.5239	169.549	0.5267	131.754	0.5237	147.02	0.5258	110.93					0.5188	159.887	0.5201	168.297	0.5239	149.603	0.5208	140.258
	0.527	170.661	0.528	207.203	0.5292	216.54	0.5221	220.974					0.5254	162.198	0.5269	218.802	0.5219	213.816	0.5287	199.413					0.5259	170.226	0.5287	132.411	0.5257	147.667	0.5276	111.379					0.5208	160.621	0.5219	168.912	0.526	150.287	0.5228	140.936
	0.5291	171.498	0.53	208.112	0.5313	217.508	0.5238	221.742					0.5276	162.952	0.5287	219.688	0.5239	214.748	0.5309	200.385					0.5277	170.852	0.5307	133.07	0.5276	148.285	0.5294	111.844					0.5229	161.43	0.5237	169.512	0.5281	150.948	0.5248	141.572
	0.5313	172.334	0.5318	208.88	0.5335	218.6	0.5257	222.613					0.5298	163.724	0.5308	220.701	0.5257	215.591	0.5331	201.302					0.5295	171.463	0.5328	133.752	0.5295	148.902	0.5313	112.337					0.5252	162.323	0.5256	170.135	0.5301	151.584	0.5267	142.186
	0.5334	173.175	0.5335	209.577	0.5359	219.791	0.5277	223.571					0.5319	164.458	0.533	221.769	0.5275	216.419	0.5351	202.141					0.5313	172.089	0.5348	134.453	0.5315	149.555	0.5334	112.891					0.5276	163.275	0.5275	170.807	0.5321	152.232	0.5286	142.791
	0.5355	173.965	0.5352	210.307	0.5383	220.942	0.5298	224.565					0.534	165.124	0.5351	222.775	0.5293	217.279	0.537	202.924					0.5332	172.758	0.5369	135.155	0.5335	150.231	0.5356	113.5					0.5299	164.201	0.5296	171.538	0.5342	152.901	0.5305	143.405
	0.5374	174.677	0.5371	211.123	0.5405	221.937	0.5318	225.537					0.5359	165.731	0.537	223.7	0.5313	218.184	0.5389	203.709					0.5353	173.5	0.539	135.846	0.5356	150.921	0.5379	114.144					0.5321	165.012	0.5317	172.302	0.5364	153.578	0.5324	144.058
	0.5392	175.327	0.5391	212.049	0.5424	222.778	0.5338	226.493					0.5377	166.298	0.539	224.613	0.5333	219.14	0.5409	204.554					0.5375	174.299	0.5411	136.528	0.5377	151.623	0.5402	114.777					0.5339	165.683	0.5338	173.07	0.5384	154.238	0.5346	144.797
	0.5409	175.952	0.5412	213.038	0.5441	223.503	0.5358	227.447					0.5394	166.861	0.541	225.565	0.5354	220.164	0.5431	205.484					0.5398	175.137	0.5431	137.171	0.5399	152.333	0.5423	115.348					0.5356	166.273	0.5359	173.799	0.5405	154.884	0.537	145.635
	0.5427	176.609	0.5433	214.025	0.5458	224.191	0.5378	228.41					0.5413	167.448	0.5431	226.572	0.5375	221.22	0.5454	206.506					0.542	175.958	0.5449	137.771	0.542	153.026	0.5442	115.826					0.5373	166.848	0.5378	174.463	0.5425	155.509	0.5395	146.53
	0.5447	177.333	0.5453	214.943	0.5475	224.931	0.5399	229.383					0.5432	168.068	0.5452	227.609	0.5396	222.236	0.5478	207.583					0.5441	176.7	0.5468	138.361	0.544	153.673	0.5459	116.244					0.539	167.459	0.5396	175.069	0.5445	156.106	0.5419	147.377
	0.5467	178.128	0.5473	215.783	0.5494	225.772	0.542	230.395					0.5452	168.756	0.5473	228.658	0.5416	223.163	0.5501	208.59					0.546	177.332	0.5486	138.958	0.5459	154.269	0.5475	116.646					0.5408	168.132	0.5413	175.638	0.5463	156.682	0.5441	148.092
	0.5488	178.978	0.5492	216.616	0.5515	226.755	0.5441	231.415					0.5474	169.5	0.5495	229.715	0.5434	223.979	0.5521	209.413					0.5477	177.871	0.5506	139.591	0.5477	154.844	0.5492	117.074					0.5428	168.885	0.543	176.219	0.5482	157.245	0.5459	148.672
	0.551	179.847	0.5511	217.488	0.5536	227.824	0.5462	232.412					0.5496	170.268	0.5516	230.734	0.5451	224.724	0.5539	210.073					0.5493	178.379	0.5526	140.281	0.5496	155.432	0.5511	117.566					0.5449	169.703	0.5449	176.867	0.5501	157.834	0.5476	149.176
	0.5531	180.673	0.5532	218.411	0.5558	228.871	0.5482	233.369					0.5518	171	0.5536	231.675	0.5467	225.463	0.5554	210.653					0.5509	178.936	0.5548	141.025	0.5515	156.057	0.5531	118.122					0.547	170.523	0.5469	177.606	0.5521	158.473	0.5492	149.679
	0.5551	181.41	0.5553	219.362	0.5579	229.861	0.5501	234.268					0.5537	171.638	0.5555	232.546	0.5485	226.259	0.557	211.207					0.5527	179.564	0.5571	141.796	0.5535	156.73	0.5552	118.695					0.5491	171.303	0.5491	178.404	0.5543	159.184	0.551	150.228
	0.5569	182.045	0.5574	220.35	0.5599	230.793	0.552	235.105					0.5555	172.186	0.5574	233.394	0.5503	227.152	0.5586	211.823					0.5547	180.269	0.5593	142.554	0.5557	157.443	0.5572	119.253					0.5511	172.06	0.5513	179.2	0.5566	159.983	0.5529	150.867
	0.5585	182.633	0.5595	221.344	0.5619	231.708	0.5538	235.927					0.5572	172.685	0.5593	234.27	0.5524	228.165	0.5603	212.518					0.5568	181.044	0.5614	143.254	0.5579	158.181	0.5592	119.79					0.5531	172.809	0.5534	179.953	0.5592	160.83	0.555	151.573
	0.5602	183.226	0.5617	222.306	0.564	232.663	0.5557	236.793					0.5588	173.186	0.5613	235.215	0.5545	229.221	0.5623	213.32					0.559	181.819	0.5633	143.849	0.56	158.885	0.5612	120.32					0.5551	173.573	0.5554	180.679	0.5616	161.618	0.5572	152.3
	0.562	183.884	0.5637	223.201	0.5661	233.674	0.5576	237.726					0.5606	173.733	0.5634	236.28	0.5566	230.253	0.5643	214.206					0.561	182.559	0.565	144.374	0.562	159.519	0.5632	120.863					0.5572	174.357	0.5575	181.413	0.5637	162.288	0.5592	152.993
	0.5639	184.636	0.5656	224.042	0.5683	234.699	0.5597	238.727					0.5624	174.352	0.5658	237.46	0.5586	231.225	0.5664	215.102					0.563	183.269	0.5666	144.869	0.5638	160.077	0.5653	121.438					0.5592	175.152	0.5596	182.173	0.5655	162.836	0.5612	153.624
	0.566	185.478	0.5675	224.871	0.5705	235.715	0.5619	239.794					0.5644	175.032	0.5682	238.681	0.5606	232.165	0.5684	215.974					0.5651	183.997	0.5682	145.386	0.5655	160.591	0.5675	122.041					0.5614	175.974	0.5617	182.938	0.5672	163.326	0.5631	154.228
	0.5682	186.332	0.5694	225.736	0.5725	236.671	0.5641	240.912					0.5665	175.723	0.5706	239.82	0.5625	233.108	0.5704	216.821					0.5672	184.757	0.57	145.956	0.5672	161.099	0.5697	122.654					0.5635	176.783	0.5638	183.685	0.5689	163.829	0.565	154.844
	0.5702	187.138	0.5715	226.69	0.5745	237.538	0.5663	241.977					0.5685	176.377	0.5726	240.771	0.5645	234.081	0.5724	217.658					0.5694	185.535	0.572	146.613	0.5689	161.657	0.5719	123.266					0.5655	177.545	0.5658	184.396	0.5707	164.379	0.567	155.481
	0.5722	187.893	0.5737	227.777	0.5763	238.325	0.5683	242.88					0.5704	177.014	0.5744	241.537	0.5666	235.073	0.5744	218.523					0.5715	186.323	0.5741	147.336	0.5709	162.299	0.574	123.868					0.5674	178.241	0.5678	185.093	0.5728	165.01	0.569	156.153
	0.5741	188.619	0.5761	228.963	0.5781	239.089	0.5701	243.634					0.5723	177.661	0.576	242.22	0.5687	236.084	0.5764	219.416					0.5737	187.106	0.5763	148.062	0.573	163.014	0.5761	124.444					0.5692	178.905	0.5697	185.76	0.5749	165.704	0.5711	156.86
	0.576	189.351	0.5785	230.13	0.5799	239.857	0.5717	244.321					0.5743	178.34	0.5776	242.917	0.5708	237.118	0.5785	220.33					0.5758	187.871	0.5783	148.746	0.5752	163.75	0.5781	124.972					0.571	179.575	0.5716	186.405	0.5771	166.395	0.5732	157.584
	0.578	190.124	0.5807	231.138	0.5817	240.655	0.5734	245.02					0.5764	179.039	0.5794	243.7	0.5729	238.143	0.5807	221.258					0.5778	188.593	0.5803	149.405	0.5773	164.463	0.58	125.486					0.5729	180.284	0.5734	187.038	0.5791	167.033	0.5753	158.296
	0.5801	190.915	0.5826	231.934	0.5836	241.52	0.5751	245.799					0.5785	179.75	0.5813	244.615	0.5749	239.111	0.5828	222.188					0.5798	189.279	0.5823	150.075	0.5794	165.153	0.582	126.012					0.5749	181.05	0.5752	187.681	0.5811	167.624	0.5774	158.968
	0.5821	191.708	0.5842	232.611	0.5857	242.481	0.577	246.689					0.5805	180.46	0.5834	245.668	0.5768	240.009	0.5849	223.074					0.5818	189.96	0.5844	150.784	0.5815	165.834	0.584	126.57					0.5771	181.882	0.5772	188.369	0.5829	168.191	0.5793	159.59
	0.5842	192.504	0.5858	233.242	0.5879	243.522	0.5791	247.686					0.5826	181.179	0.5856	246.76	0.5787	240.864	0.5869	223.892					0.5838	190.669	0.5866	151.531	0.5835	166.513	0.5862	127.18					0.5793	182.775	0.5793	189.146	0.5848	168.77	0.5811	160.178
	0.5862	193.298	0.5875	233.916	0.59	244.579	0.5812	248.713					0.5847	181.881	0.5878	247.807	0.5806	241.743	0.5888	224.646					0.5859	191.435	0.5888	152.305	0.5856	167.196	0.5885	127.844					0.5816	183.676	0.5816	190.032	0.5868	169.379	0.583	160.761
	0.5882	194.061	0.5893	234.694	0.5921	245.546	0.5833	249.714					0.5867	182.544	0.5898	248.782	0.5826	242.703	0.5906	225.365					0.5881	192.267	0.591	153.07	0.5877	167.888	0.5909	128.515					0.5838	184.496	0.5841	190.994	0.5889	170.019	0.5848	161.374
	0.5901	194.782	0.5912	235.6	0.594	246.389	0.5853	250.674					0.5886	183.176	0.5918	249.734	0.5847	243.769	0.5924	226.096					0.5905	193.151	0.5932	153.809	0.5898	168.565	0.5931	129.137					0.5857	185.193	0.5866	191.955	0.5909	170.681	0.5868	162.027
	0.592	195.475	0.5933	236.578	0.5958	247.122	0.5873	251.632					0.5905	183.784	0.5939	250.723	0.587	244.928	0.5943	226.869					0.5929	194.043	0.5953	154.518	0.5919	169.237	0.5951	129.664					0.5874	185.797	0.5889	192.803	0.593	171.34	0.5889	162.744
	0.5939	196.187	0.5954	237.546	0.5975	247.809	0.5894	252.639					0.5925	184.419	0.596	251.749	0.5894	246.134	0.5963	227.704					0.5952	194.847	0.5973	155.183	0.5939	169.879	0.5968	130.089					0.589	186.354	0.5909	193.484	0.595	171.964	0.5912	163.519
	0.5959	196.971	0.5974	238.473	0.5992	248.526	0.5915	253.686					0.5946	185.146	0.5982	252.805	0.5917	247.276	0.5984	228.601					0.5971	195.5	0.5993	155.816	0.5958	170.47	0.5983	130.472					0.5906	186.944	0.5926	194.05	0.597	172.556	0.5935	164.294
	0.5982	197.88	0.5994	239.358	0.601	249.349	0.5937	254.731					0.5969	185.968	0.6004	253.856	0.5938	248.263	0.6005	229.53					0.5988	196.039	0.6012	156.445	0.5976	171.048	0.5999	130.866					0.5924	187.622	0.5943	194.582	0.5988	173.115	0.5956	165
	0.6006	198.902	0.6014	240.229	0.603	250.309	0.5958	255.748					0.5993	186.856	0.6025	254.868	0.5956	249.095	0.6026	230.413					0.6003	196.523	0.6032	157.109	0.5994	171.639	0.6016	131.295					0.5944	188.393	0.596	195.165	0.6006	173.662	0.5975	165.602
	0.6031	199.97	0.6033	241.12	0.6051	251.339	0.5979	256.763					0.6018	187.73	0.6045	255.817	0.5973	249.84	0.6045	231.209					0.6018	197.011	0.6053	157.828	0.6014	172.267	0.6034	131.778					0.5966	189.236	0.5979	195.839	0.6025	174.227	0.5992	166.133
	0.6055	200.949	0.6053	242.042	0.6073	252.35	0.5999	257.731					0.604	188.49	0.6064	256.688	0.5989	250.578	0.6063	231.91					0.6034	197.541	0.6076	158.618	0.6034	172.945	0.6054	132.324					0.5987	190.083	0.6	196.602	0.6044	174.841	0.6009	166.64
	0.6076	201.73	0.6074	242.994	0.6093	253.3	0.6019	258.635					0.6059	189.094	0.6083	257.494	0.6007	251.386	0.608	232.54					0.6052	198.153	0.61	159.437	0.6056	173.706	0.6074	132.905					0.6008	190.875	0.6021	197.402	0.6065	175.501	0.6026	167.174
	0.6093	202.352	0.6095	243.965	0.6113	254.203	0.6038	259.485					0.6076	189.589	0.61	258.279	0.6026	252.301	0.6097	233.176					0.6072	198.855	0.6122	160.197	0.608	174.542	0.6095	133.476					0.6028	191.637	0.6042	198.166	0.6087	176.218	0.6045	167.758
	0.611	202.905	0.6116	244.934	0.6132	255.082	0.6056	260.317					0.6091	190.05	0.6118	259.093	0.6047	253.324	0.6114	233.889					0.6092	199.592	0.6142	160.825	0.6104	175.388	0.6114	134.007					0.6048	192.391	0.6062	198.865	0.611	176.975	0.6064	168.405
	0.6126	203.472	0.6136	245.882	0.6152	255.97	0.6075	261.18					0.6108	190.537	0.6137	259.95	0.6069	254.395	0.6134	234.726					0.6113	200.318	0.6159	161.345	0.6127	176.151	0.6133	134.526					0.6068	193.165	0.6081	199.524	0.6133	177.703	0.6084	169.081
	0.6143	204.108	0.6156	246.776	0.6172	256.887	0.6095	262.15					0.6125	191.09	0.6157	260.872	0.609	255.416	0.6156	235.698					0.6133	201.026	0.6175	161.826	0.6147	176.785	0.6153	135.072					0.6089	193.972	0.61	200.179	0.6154	178.349	0.6104	169.735
	0.6162	204.845	0.6175	247.614	0.6192	257.84	0.6118	263.295					0.6144	191.74	0.6178	261.904	0.611	256.373	0.6178	236.716					0.6153	201.729	0.6191	162.307	0.6164	177.318	0.6173	135.646					0.611	194.814	0.6119	200.861	0.6172	178.899	0.6123	170.368
	0.6183	205.661	0.6194	248.437	0.6213	258.806	0.6143	264.572					0.6165	192.468	0.62	262.998	0.6129	257.298	0.62	237.71					0.6173	202.446	0.6208	162.822	0.6181	177.798	0.6194	136.246					0.6132	195.65	0.6139	201.579	0.6189	179.383	0.6142	170.993
	0.6204	206.493	0.6213	249.275	0.6233	259.766	0.6168	265.855					0.6187	193.215	0.6222	264.065	0.6149	258.232	0.6222	238.66					0.6194	203.192	0.6226	163.394	0.6197	178.302	0.6216	136.869					0.6153	196.483	0.616	202.319	0.6206	179.845	0.6162	171.643
	0.6224	207.304	0.6232	250.167	0.6254	260.705	0.6191	266.993					0.6208	193.932	0.6242	265.02	0.6169	259.193	0.6244	239.583					0.6215	203.948	0.6245	164.045	0.6215	178.88	0.6238	137.498					0.6174	197.296	0.6181	203.083	0.6223	180.348	0.6183	172.34
	0.6245	208.089	0.6253	251.131	0.6273	261.596	0.6211	267.899					0.6228	194.633	0.6261	265.839	0.6189	260.174	0.6265	240.505					0.6236	204.716	0.6266	164.743	0.6236	179.554	0.626	138.11					0.6195	198.082	0.6202	203.862	0.6241	180.906	0.6204	173.063
	0.6264	208.857	0.6275	252.156	0.6293	262.44	0.6228	268.63					0.6248	195.314	0.6278	266.571	0.621	261.199	0.6287	241.425					0.6257	205.482	0.6286	165.43	0.6257	180.288	0.628	138.674					0.6214	198.822	0.6223	204.624	0.6261	181.526	0.6225	173.804
	0.6284	209.627	0.6297	253.208	0.6311	263.266	0.6245	269.29					0.6269	195.997	0.6294	267.276	0.6232	262.26	0.6308	242.326					0.6278	206.238	0.6306	166.094	0.6279	181.018	0.63	139.196					0.6234	199.556	0.6243	205.33	0.6281	182.168	0.6247	174.552
	0.6305	210.407	0.6318	254.2	0.6331	264.152	0.6261	269.976					0.6289	196.69	0.6311	268.048	0.6253	263.291	0.6329	243.213					0.6299	206.956	0.6325	166.751	0.63	181.698	0.6318	139.697					0.6254	200.322	0.6261	205.972	0.6301	182.789	0.6269	175.289
	0.6325	211.214	0.6338	255.064	0.6352	265.163	0.6278	270.76					0.631	197.386	0.633	268.943	0.6273	264.22	0.6349	244.077					0.6318	207.606	0.6345	167.42	0.632	182.333	0.6337	140.196					0.6275	201.16	0.628	206.605	0.6321	183.386	0.6289	175.979
	0.6346	212.032	0.6356	255.797	0.6375	266.296	0.6298	271.672					0.633	198.093	0.6351	269.947	0.6292	265.066	0.6369	244.879					0.6336	208.218	0.6366	168.118	0.6339	182.965	0.6356	140.712					0.6298	202.082	0.6298	207.261	0.634	183.996	0.6309	176.635
	0.6367	212.858	0.6372	256.46	0.6399	267.504	0.6318	272.698					0.6352	198.823	0.6372	270.986	0.6309	265.875	0.6387	245.626					0.6354	208.824	0.6387	168.83	0.6359	183.611	0.6376	141.26					0.6323	203.057	0.6318	207.975	0.636	184.626	0.6328	177.261
	0.6388	213.664	0.6389	257.123	0.6423	268.672	0.634	273.765					0.6373	199.532	0.6393	271.981	0.6328	266.722	0.6405	246.341					0.6373	209.45	0.6407	169.54	0.6379	184.269	0.6396	141.848					0.6346	203.975	0.634	208.766	0.6381	185.278	0.6348	177.893
	0.6407	214.413	0.6406	257.871	0.6445	269.683	0.6361	274.824					0.6392	200.187	0.6413	272.919	0.6347	267.654	0.6423	247.063					0.6392	210.134	0.6428	170.26	0.64	184.938	0.6418	142.454					0.6366	204.741	0.6362	209.601	0.6402	185.954	0.6368	178.564
	0.6426	215.121	0.6425	258.738	0.6464	270.495	0.6382	275.83					0.6411	200.799	0.6432	273.849	0.6368	268.691	0.6442	247.844					0.6413	210.876	0.6449	170.976	0.642	185.623	0.6439	143.048					0.6384	205.361	0.6385	210.437	0.6423	186.644	0.639	179.323
	0.6444	215.802	0.6446	259.713	0.648	271.163	0.6403	276.797					0.643	201.388	0.6452	274.794	0.639	269.822	0.6462	248.723					0.6434	211.662	0.647	171.664	0.6441	186.322	0.6459	143.599					0.64	205.893	0.6406	211.194	0.6445	187.339	0.6413	180.154
	0.6463	216.497	0.6467	260.726	0.6497	271.805	0.6423	277.784					0.6448	201.995	0.6473	275.747	0.6413	270.981	0.6485	249.729					0.6456	212.445	0.6489	172.309	0.6462	187.006	0.6477	144.084					0.6415	206.408	0.6425	211.83	0.6466	188.019	0.6437	181.006
	0.6482	217.255	0.6488	261.704	0.6513	272.506	0.6445	278.804					0.6468	202.648	0.6493	276.71	0.6435	272.091	0.6509	250.824					0.6477	213.171	0.6508	172.905	0.6482	187.655	0.6494	144.531					0.6431	206.962	0.6441	212.382	0.6487	188.672	0.646	181.792
	0.6503	218.094	0.6509	262.628	0.6532	273.312	0.6466	279.854					0.6489	203.376	0.6514	277.698	0.6456	273.091	0.6533	251.916					0.6495	213.811	0.6526	173.489	0.6501	188.261	0.6511	144.97					0.6448	207.598	0.6458	212.899	0.6507	189.275	0.6481	182.446
	0.6525	218.998	0.6529	263.548	0.6552	274.249	0.6488	280.9					0.6511	204.181	0.6535	278.694	0.6474	273.923	0.6555	252.881					0.6513	214.383	0.6545	174.1	0.652	188.849	0.6528	145.434					0.6467	208.321	0.6474	213.448	0.6526	189.854	0.6498	182.996
	0.6548	219.935	0.6549	264.505	0.6573	275.256	0.6509	281.914					0.6534	205.003	0.6555	279.666	0.6491	274.656	0.6574	253.669					0.653	214.934	0.6564	174.762	0.6538	189.442	0.6547	145.958					0.6488	209.11	0.6492	214.064	0.6545	190.464	0.6514	183.484
	0.6571	220.84	0.657	265.493	0.6594	276.255	0.6529	282.837					0.6557	205.778	0.6575	280.587	0.6507	275.349	0.6591	254.32					0.6547	215.513	0.6585	175.478	0.6558	190.07	0.6568	146.569					0.6508	209.926	0.6511	214.768	0.6566	191.118	0.653	183.954
	0.6591	221.643	0.6592	266.497	0.6615	277.214	0.6548	283.671					0.6577	206.433	0.6594	281.455	0.6523	276.091	0.6608	254.939					0.6565	216.156	0.6607	176.228	0.6578	190.747	0.659	147.225					0.6529	210.735	0.6532	215.537	0.6588	191.852	0.6546	184.453
	0.6609	222.308	0.6613	267.474	0.6635	278.124	0.6566	284.442					0.6594	206.967	0.6613	282.315	0.6541	276.954	0.6625	255.591					0.6586	216.893	0.6629	176.985	0.66	191.489	0.6612	147.866					0.6549	211.53	0.6553	216.304	0.6612	192.635	0.6564	185.019
	0.6626	222.868	0.6633	268.43	0.6655	279.013	0.6583	285.198					0.661	207.44	0.6633	283.194	0.6561	277.952	0.6643	256.333					0.6607	217.7	0.665	177.706	0.6623	192.28	0.6633	148.473					0.657	212.316	0.6573	217.042	0.6636	193.428	0.6583	185.657
	0.6642	223.41	0.6654	269.359	0.6675	279.922	0.6601	285.971					0.6626	207.925	0.6652	284.127	0.6583	279.029	0.6663	257.214					0.6629	218.507	0.6669	178.355	0.6645	193.037	0.6653	149.045					0.6591	213.111	0.6593	217.746	0.6659	194.153	0.6603	186.339
	0.6658	224	0.6674	270.249	0.6695	280.862	0.6619	286.812					0.6643	208.457	0.6674	285.162	0.6604	280.102	0.6685	258.199					0.6651	219.268	0.6688	178.938	0.6666	193.695	0.6673	149.61					0.6612	213.918	0.6613	218.461	0.6678	194.742	0.6624	187.031
	0.6676	224.686	0.6693	271.082	0.6716	281.822	0.6639	287.751					0.6662	209.075	0.6697	286.305	0.6625	281.123	0.6708	259.18					0.6672	220	0.6705	179.484	0.6684	194.25	0.6694	150.193					0.6633	214.735	0.6633	219.202	0.6695	195.212	0.6644	187.694
	0.6696	225.479	0.6711	271.892	0.6737	282.812	0.666	288.8					0.6682	209.775	0.6721	287.488	0.6645	282.113	0.6729	260.095					0.6692	220.742	0.6722	180.034	0.6701	194.742	0.6715	150.794					0.6654	215.554	0.6654	219.958	0.6711	195.634	0.6664	188.353
	0.6717	226.336	0.673	272.739	0.6758	283.811	0.6683	289.907					0.6703	210.515	0.6743	288.611	0.6665	283.107	0.6749	260.947					0.6713	221.481	0.674	180.633	0.6717	195.234	0.6735	151.392					0.6675	216.354	0.6675	220.723	0.6726	196.064	0.6684	189.034
	0.6738	227.208	0.6751	273.686	0.6779	284.75	0.6705	290.98					0.6724	211.229	0.6764	289.559	0.6686	284.125	0.6769	261.769					0.6735	222.235	0.676	181.317	0.6735	195.77	0.6756	151.989					0.6695	217.105	0.6696	221.498	0.6743	196.535	0.6704	189.723
	0.6759	228.036	0.6773	274.796	0.6798	285.599	0.6725	291.95					0.6744	211.907	0.6782	290.333	0.6707	285.169	0.6789	262.604					0.6756	222.979	0.6781	182.069	0.6754	196.381	0.6777	152.573					0.6714	217.798	0.6717	222.272	0.6761	197.082	0.6725	190.435
	0.6779	228.835	0.6798	276.008	0.6816	286.397	0.6744	292.752					0.6764	212.567	0.6798	291.007	0.6729	286.236	0.6809	263.478					0.6776	223.705	0.6803	182.823	0.6774	197.039	0.6796	153.123					0.6732	218.459	0.6738	223.035	0.678	197.699	0.6747	191.164
	0.68	229.646	0.6822	277.21	0.6835	287.194	0.676	293.469					0.6784	213.261	0.6814	291.696	0.675	287.298	0.683	264.352					0.6796	224.399	0.6824	183.544	0.6794	197.701	0.6815	153.653					0.675	219.108	0.6758	223.78	0.6801	198.359	0.6768	191.901
	0.6821	230.51	0.6845	278.276	0.6854	288.044	0.6777	294.188					0.6805	213.987	0.6832	292.467	0.6771	288.349	0.6851	265.23					0.6816	225.059	0.6844	184.235	0.6814	198.33	0.6834	154.182					0.6768	219.782	0.6778	224.496	0.6822	199.023	0.679	192.632
	0.6842	231.404	0.6864	279.146	0.6874	288.989	0.6795	294.994					0.6826	214.735	0.6851	293.367	0.6792	289.361	0.6871	266.101					0.6834	225.689	0.6864	184.925	0.6833	198.935	0.6853	154.718					0.6788	220.521	0.6798	225.202	0.6842	199.667	0.681	193.315
	0.6864	232.303	0.6882	279.838	0.6896	290.045	0.6815	295.917					0.6848	215.496	0.6871	294.37	0.6812	290.33	0.6891	266.944					0.6852	226.301	0.6885	185.632	0.6852	199.553	0.6872	155.277					0.6808	221.322	0.6818	225.945	0.6862	200.294	0.683	193.934
	0.6886	233.198	0.6898	280.478	0.6918	291.14	0.6835	296.931					0.687	216.268	0.6893	295.422	0.6832	291.285	0.691	267.742					0.687	226.922	0.6906	186.352	0.6871	200.203	0.6893	155.9					0.683	222.168	0.684	226.747	0.6882	200.911	0.6848	194.52
	0.6907	234.053	0.6914	281.173	0.6941	292.236	0.6856	297.952					0.6892	217.043	0.6914	296.471	0.6852	292.266	0.6929	268.508					0.689	227.589	0.6927	187.082	0.6892	200.866	0.6916	156.592					0.6852	223.02	0.6863	227.613	0.6902	201.533	0.6867	195.111
	0.6928	234.853	0.6933	281.978	0.6962	293.234	0.6876	298.922					0.6913	217.756	0.6935	297.451	0.6873	293.312	0.6947	269.265					0.6911	228.352	0.6949	187.801	0.6912	201.552	0.694	157.324					0.6873	223.818	0.6887	228.505	0.6922	202.163	0.6885	195.726
	0.6947	235.601	0.6952	282.907	0.6982	294.056	0.6896	299.834					0.6933	218.412	0.6955	298.382	0.6895	294.456	0.6966	270.046					0.6934	229.216	0.6969	188.491	0.6934	202.267	0.6964	158.044					0.6892	224.527	0.6909	229.344	0.6943	202.806	0.6905	196.383
	0.6966	236.327	0.6973	283.92	0.6999	294.758	0.6916	300.737					0.6952	219.053	0.6975	299.314	0.692	295.71	0.6986	270.889					0.6958	230.136	0.6988	189.13	0.6955	203.006	0.6985	158.691					0.691	225.162	0.693	230.068	0.6964	203.463	0.6925	197.102
	0.6986	237.082	0.6995	284.937	0.7015	295.399	0.6935	301.676					0.6972	219.711	0.6995	300.267	0.6944	296.968	0.7007	271.803					0.6983	231.053	0.7007	189.728	0.6977	203.75	0.7005	159.242					0.6926	225.766	0.6948	230.674	0.6985	204.119	0.6947	197.892
	0.7006	237.915	0.7016	285.922	0.7031	296.039	0.6956	302.658					0.6992	220.435	0.7016	301.252	0.6966	298.069	0.7029	272.78					0.7005	231.851	0.7025	190.315	0.6999	204.466	0.7022	159.716					0.6943	226.376	0.6964	231.212	0.7006	204.748	0.697	198.706
	0.7029	238.849	0.7036	286.872	0.7048	296.756	0.6977	303.653					0.7015	221.244	0.7037	302.263	0.6985	298.93	0.7051	273.783					0.7024	232.501	0.7043	190.909	0.7019	205.125	0.7039	160.17					0.6961	227.049	0.698	231.741	0.7025	205.333	0.6991	199.47
	0.7053	239.888	0.7057	287.816	0.7067	297.609	0.6997	304.646					0.7039	222.127	0.7059	303.299	0.7002	299.61	0.7073	274.712					0.7042	233.062	0.7062	191.548	0.7039	205.763	0.7057	160.659					0.6981	227.833	0.6997	232.301	0.7044	205.907	0.7011	200.151
	0.7078	240.926	0.7078	288.796	0.7088	298.581	0.7018	305.627					0.7063	223.009	0.708	304.296	0.7017	300.25	0.7092	275.498					0.7058	233.601	0.7083	192.283	0.7059	206.409	0.7076	161.221					0.7003	228.705	0.7014	232.934	0.7063	206.475	0.7029	200.737
	0.71	241.827	0.7099	289.819	0.7109	299.582	0.7038	306.587					0.7085	223.764	0.71	305.195	0.7032	300.925	0.711	276.173					0.7076	234.173	0.7106	193.119	0.708	207.101	0.7098	161.853					0.7025	229.584	0.7034	233.649	0.7083	207.072	0.7046	201.279
	0.7119	242.533	0.7121	290.86	0.7129	300.543	0.7058	307.51					0.7104	224.346	0.7118	306.014	0.7049	301.668	0.7127	276.811					0.7094	234.825	0.7131	194.035	0.7102	207.855	0.7119	162.496					0.7046	230.398	0.7054	234.412	0.7103	207.708	0.7063	201.833
	0.7136	243.084	0.7143	291.882	0.715	301.476	0.7078	308.38					0.712	224.815	0.7136	306.836	0.7067	302.527	0.7144	277.478					0.7115	235.561	0.7156	194.94	0.7125	208.647	0.714	163.107					0.7067	231.187	0.7075	235.17	0.7124	208.383	0.7081	202.456
	0.7151	243.584	0.7164	292.86	0.717	302.402	0.7097	309.238					0.7135	225.247	0.7155	307.69	0.7087	303.506	0.7162	278.209					0.7137	236.34	0.7179	195.729	0.7149	209.437	0.716	163.668					0.7087	231.963	0.7095	235.883	0.7146	209.092	0.7102	203.176
	0.7167	244.132	0.7184	293.772	0.7191	303.365	0.7116	310.126					0.7151	225.717	0.7174	308.591	0.7107	304.528	0.7181	279.008					0.7158	237.1	0.7198	196.36	0.717	210.158	0.7179	164.211					0.7108	232.741	0.7114	236.564	0.7168	209.802	0.7123	203.96
	0.7183	244.752	0.7203	294.592	0.7212	304.365	0.7136	311.1					0.7168	226.262	0.7195	309.578	0.7128	305.548	0.7202	279.875					0.7179	237.81	0.7215	196.888	0.7189	210.747	0.7198	164.76					0.7129	233.551	0.7133	237.25	0.7189	210.451	0.7145	204.734
	0.7202	245.475	0.7221	295.351	0.7234	305.401	0.7159	312.191					0.7186	226.903	0.7216	310.647	0.7148	306.52	0.7222	280.744					0.7198	238.483	0.7231	197.375	0.7206	211.223	0.7218	165.342					0.715	234.367	0.7153	237.961	0.7208	211.019	0.7166	205.46
	0.7222	246.296	0.7239	296.091	0.7255	306.441	0.7182	313.393					0.7207	227.613	0.7239	311.751	0.7167	307.458	0.7242	281.561					0.7217	239.149	0.7248	197.899	0.7222	211.657	0.7238	165.944					0.7171	235.178	0.7173	238.714	0.7225	211.526	0.7186	206.167
	0.7243	247.145	0.7257	296.86	0.7277	307.474	0.7206	314.614					0.7227	228.333	0.7261	312.84	0.7187	308.406	0.7261	282.351					0.7237	239.825	0.7266	198.501	0.7237	212.11	0.7259	166.546					0.7192	235.97	0.7194	239.496	0.7242	212.016	0.7207	206.882
	0.7263	247.965	0.7276	297.706	0.7298	308.459	0.7229	315.707					0.7247	229.019	0.7282	313.821	0.7207	309.4	0.728	283.17					0.7257	240.536	0.7286	199.189	0.7254	212.624	0.728	167.17					0.7211	236.726	0.7215	240.281	0.726	212.531	0.7228	207.628
	0.7283	248.756	0.7296	298.639	0.7319	309.381	0.7249	316.608					0.7267	229.665	0.7301	314.648	0.7228	310.432	0.73	284.048					0.7278	241.262	0.7308	199.935	0.7272	213.214	0.7301	167.799					0.723	237.431	0.7237	241.053	0.7279	213.114	0.725	208.408
	0.7303	249.537	0.7317	299.646	0.7338	310.26	0.7267	317.352					0.7286	230.305	0.7317	315.349	0.7249	311.489	0.7321	284.976					0.7298	241.983	0.7329	200.675	0.7292	213.873	0.7321	168.4					0.7249	238.106	0.7257	241.794	0.73	213.806	0.7272	209.182
	0.7323	250.311	0.7339	300.679	0.7358	311.142	0.7283	318.033					0.7305	230.98	0.7333	316.004	0.727	312.554	0.7343	285.941					0.7319	242.701	0.735	201.37	0.7313	214.571	0.734	168.961					0.7267	238.779	0.7277	242.475	0.7322	214.55	0.7293	209.916
	0.7343	251.127	0.736	301.658	0.7378	312.095	0.73	318.721					0.7325	231.704	0.735	316.718	0.7291	313.599	0.7365	286.905					0.7339	243.398	0.737	202.028	0.7334	215.259	0.7359	169.5					0.7286	239.488	0.7295	243.122	0.7344	215.27	0.7313	210.601
	0.7364	251.967	0.738	302.525	0.74	313.145	0.7317	319.469					0.7347	232.453	0.7367	317.534	0.7312	314.584	0.7387	287.848					0.7358	244.073	0.7389	202.672	0.7354	215.925	0.7378	170.044					0.7306	240.268	0.7314	243.763	0.7365	215.928	0.7333	211.249
	0.7385	252.826	0.7398	303.286	0.7424	314.311	0.7336	320.324					0.7369	233.24	0.7387	318.464	0.7331	315.495	0.7408	288.77					0.7377	244.73	0.7409	203.33	0.7374	216.575	0.7397	170.604					0.7328	241.15	0.7333	244.409	0.7386	216.557	0.7351	211.885
	0.7406	253.699	0.7414	303.983	0.7448	315.517	0.7356	321.315					0.7391	234.037	0.7407	319.469	0.7349	316.333	0.7428	289.632					0.7396	245.389	0.7429	204.004	0.7394	217.236	0.7417	171.201					0.7352	242.133	0.7352	245.097	0.7406	217.191	0.737	212.512
	0.7427	254.564	0.7431	304.683	0.7472	316.604	0.7377	322.363					0.7412	234.79	0.7428	320.468	0.7367	317.148	0.7448	290.435					0.7415	246.069	0.745	204.696	0.7415	217.924	0.7439	171.85					0.7377	243.137	0.7373	245.851	0.7427	217.842	0.7389	213.165
	0.7448	255.379	0.7449	305.46	0.7492	317.475	0.7399	323.39					0.7432	235.478	0.7448	321.433	0.7386	317.997	0.7467	291.22					0.7436	246.799	0.747	205.413	0.7436	218.626	0.7461	172.53					0.74	244.052	0.7394	246.671	0.7448	218.522	0.7409	213.873
	0.7467	256.121	0.7469	306.372	0.7509	318.144	0.7419	324.359					0.7451	236.095	0.7469	322.378	0.7405	318.908	0.7486	292.047					0.7458	247.596	0.7492	206.14	0.7457	219.319	0.7483	173.202					0.742	244.819	0.7417	247.533	0.747	219.204	0.743	214.639
	0.7485	256.808	0.749	307.392	0.7524	318.729	0.7439	325.298					0.747	236.678	0.7489	323.359	0.7425	319.902	0.7508	292.975					0.7481	248.43	0.7512	206.838	0.7478	220.001	0.7504	173.809					0.7438	245.459	0.7439	248.372	0.7491	219.873	0.7453	215.488
	0.7504	257.49	0.7511	308.415	0.754	319.31	0.746	326.242					0.7488	237.274	0.7511	324.394	0.7446	320.963	0.753	294.009					0.7503	249.229	0.7532	207.491	0.7498	220.65	0.7523	174.318					0.7455	246.053	0.746	249.129	0.7512	220.511	0.7478	216.391
	0.7522	258.21	0.7532	309.366	0.7556	319.946	0.748	327.201					0.7507	237.925	0.7533	325.478	0.7468	322.029	0.7554	295.089					0.7523	249.933	0.755	208.098	0.7517	221.268	0.754	174.769					0.7472	246.696	0.7479	249.792	0.7531	221.111	0.7501	217.246
	0.7542	258.969	0.7551	310.256	0.7573	320.683	0.7501	328.167					0.7527	238.619	0.7555	326.578	0.7489	323.045	0.7577	296.109					0.7542	250.534	0.7569	208.704	0.7536	221.848	0.7556	175.212					0.7491	247.421	0.7497	250.401	0.755	221.68	0.7522	217.973
	0.7562	259.786	0.7571	311.133	0.7592	321.548	0.7522	329.153					0.7548	239.334	0.7577	327.649	0.7508	323.942	0.7598	296.964					0.7558	251.075	0.7588	209.337	0.7555	222.43	0.7573	175.682					0.7512	248.232	0.7515	251.013	0.7568	222.242	0.7541	218.561
	0.7583	260.652	0.7591	312.032	0.7612	322.493	0.7542	330.15					0.7569	240.067	0.7599	328.674	0.7525	324.736	0.7616	297.655					0.7575	251.592	0.7608	210.008	0.7574	223.029	0.7592	176.206					0.7534	249.079	0.7533	251.668	0.7587	222.823	0.7557	219.082
	0.7604	261.525	0.7611	312.964	0.7633	323.465	0.7563	331.114					0.7589	240.796	0.7619	329.627	0.7542	325.506	0.7632	298.241					0.7592	252.132	0.7629	210.732	0.7593	223.663	0.7611	176.78					0.7555	249.904	0.7553	252.405	0.7608	223.465	0.7573	219.594
	0.7624	262.337	0.7631	313.922	0.7653	324.415	0.7583	331.997					0.7609	241.466	0.7639	330.519	0.756	326.303	0.7648	298.789					0.761	252.742	0.7651	211.51	0.7614	224.34	0.7632	177.388					0.7576	250.677	0.7575	253.209	0.763	224.185	0.759	220.137
	0.7643	263.054	0.7652	314.894	0.7673	325.332	0.7601	332.789					0.7628	242.06	0.7658	331.391	0.7578	327.21	0.7663	299.36					0.763	253.44	0.7674	212.309	0.7635	225.064	0.7652	177.99					0.7595	251.403	0.7596	254	0.7653	224.97	0.7608	220.75
	0.7661	263.695	0.7673	315.856	0.7694	326.261	0.7618	333.552					0.7645	242.603	0.7678	332.304	0.7599	328.252	0.768	300.006					0.765	254.18	0.7695	213.052	0.7658	225.824	0.7671	178.559					0.7614	252.118	0.7617	254.757	0.7677	225.77	0.7628	221.414
	0.7678	264.312	0.7694	316.783	0.7714	327.217	0.7636	334.351					0.7662	243.136	0.7698	333.303	0.7621	329.409	0.7698	300.783					0.7671	254.906	0.7715	213.685	0.768	226.575	0.7691	179.12					0.7634	252.853	0.7637	255.483	0.77	226.51	0.7648	222.106
	0.7695	264.972	0.7713	317.654	0.7735	328.178	0.7656	335.233					0.768	243.718	0.7721	334.441	0.7644	330.594	0.7719	301.685					0.7691	255.591	0.7733	214.239	0.7701	227.262	0.7711	179.704					0.7654	253.61	0.7658	256.208	0.772	227.117	0.7668	222.784
	0.7714	265.724	0.7732	318.463	0.7756	329.154	0.7676	336.216					0.7699	244.373	0.7746	335.699	0.7666	331.703	0.774	302.646					0.771	256.261	0.7749	214.742	0.772	227.853	0.7731	180.329					0.7674	254.38	0.7679	256.966	0.7737	227.618	0.7687	223.43
	0.7735	266.609	0.775	319.26	0.7777	330.138	0.7698	337.289					0.772	245.126	0.7771	336.943	0.7687	332.727	0.7762	303.59					0.773	256.95	0.7766	215.254	0.7737	228.377	0.7753	180.984					0.7695	255.16	0.77	257.741	0.7754	228.075	0.7705	224.058
	0.7757	267.569	0.7769	320.099	0.7798	331.104	0.7721	338.433					0.7742	245.933	0.7793	338.013	0.7708	333.721	0.7783	304.508					0.775	257.673	0.7784	215.822	0.7754	228.879	0.7775	181.65					0.7715	255.936	0.7721	258.517	0.777	228.535	0.7724	224.701
	0.778	268.514	0.779	321.057	0.7818	332.022	0.7743	339.548					0.7764	246.724	0.7812	338.828	0.7728	334.726	0.7803	305.395					0.7771	258.427	0.7803	216.472	0.7772	229.431	0.7796	182.314					0.7735	256.693	0.7743	259.295	0.7787	229.029	0.7744	225.382
	0.7802	269.413	0.7812	322.164	0.7838	332.859	0.7764	340.527					0.7785	247.458	0.7828	339.467	0.7749	335.75	0.7824	306.266					0.7793	259.195	0.7824	217.182	0.7791	230.062	0.7818	182.958					0.7754	257.417	0.7763	260.04	0.7805	229.589	0.7764	226.093
	0.7823	270.268	0.7837	323.394	0.7856	333.65	0.7783	341.343					0.7805	248.163	0.7843	340.049	0.777	336.78	0.7844	307.151					0.7814	259.977	0.7844	217.888	0.7813	230.774	0.7838	183.558					0.7773	258.113	0.7783	260.747	0.7825	230.214	0.7785	226.819
	0.7843	271.114	0.7862	324.649	0.7874	334.416	0.78	342.028					0.7825	248.874	0.7859	340.659	0.7791	337.816	0.7865	308.042					0.7836	260.752	0.7865	218.563	0.7834	231.519	0.7857	184.114					0.7791	258.795	0.7803	261.422	0.7845	230.846	0.7805	227.542
	0.7865	271.965	0.7885	325.765	0.7893	335.199	0.7816	342.704					0.7846	249.587	0.7875	341.372	0.7812	338.812	0.7886	308.951					0.7857	261.492	0.7884	219.21	0.7856	232.246	0.7876	184.649					0.781	259.502	0.7821	262.071	0.7865	231.463	0.7826	228.247
	0.7886	272.839	0.7905	326.633	0.7912	336.041	0.7833	343.446					0.7867	250.304	0.7893	342.219	0.7831	339.742	0.7908	309.884					0.7877	262.193	0.7904	219.861	0.7877	232.92	0.7895	185.198					0.783	260.267	0.784	262.723	0.7884	232.058	0.7846	228.937
	0.7907	273.693	0.7922	327.318	0.7932	336.959	0.7852	344.317					0.7888	251.024	0.7914	343.181	0.785	340.62	0.7929	310.771					0.7896	262.844	0.7924	220.532	0.7897	233.575	0.7915	185.785					0.7851	261.098	0.7859	263.418	0.7903	232.643	0.7865	229.606
	0.7928	274.514	0.7938	327.939	0.7953	337.937	0.7873	345.34					0.7909	251.737	0.7935	344.199	0.7869	341.48	0.7948	311.575					0.7915	263.493	0.7944	221.223	0.7918	234.244	0.7937	186.452					0.7874	262	0.788	264.193	0.7923	233.238	0.7884	230.245
	0.7948	275.283	0.7955	328.591	0.7975	338.957	0.7895	346.417					0.7929	252.415	0.7955	345.193	0.7887	342.351	0.7967	312.305					0.7935	264.191	0.7965	221.923	0.7939	234.932	0.796	187.19					0.7897	262.93	0.7903	265.057	0.7942	233.848	0.7903	230.869
	0.7967	276.004	0.7972	329.333	0.7996	339.929	0.7917	347.44					0.7948	253.047	0.7975	346.135	0.7907	343.286	0.7985	313.013					0.7957	264.96	0.7986	222.633	0.796	235.627	0.7985	187.963					0.7919	263.788	0.7927	265.976	0.7962	234.48	0.7922	231.531
	0.7985	276.683	0.7991	330.194	0.8015	340.796	0.7937	348.392					0.7967	253.652	0.7995	347.032	0.7928	344.336	0.8003	313.751					0.798	265.816	0.8007	223.36	0.7981	236.327	0.8008	188.687					0.7939	264.518	0.795	266.87	0.7983	235.125	0.7942	232.244
	0.8002	277.347	0.8012	331.16	0.8033	341.546	0.7957	349.319					0.7985	254.25	0.8014	347.928	0.7951	345.515	0.8023	314.548					0.8004	266.711	0.8028	224.082	0.8003	237.012	0.8029	189.284					0.7957	265.136	0.7972	267.63	0.8003	235.784	0.7964	233
	0.802	278.022	0.8033	332.165	0.805	342.236	0.7977	350.276					0.8003	254.872	0.8034	348.863	0.7975	346.762	0.8043	315.416					0.8027	267.555	0.8048	224.773	0.8023	237.665	0.8047	189.756					0.7973	265.701	0.799	268.255	0.8024	236.441	0.7986	233.799
	0.8039	278.77	0.8054	333.124	0.8068	342.949	0.7998	351.285					0.8023	255.553	0.8055	349.827	0.7998	347.942	0.8064	316.359					0.8048	268.254	0.8068	225.424	0.8042	238.282	0.8062	190.173					0.799	266.278	0.8007	268.788	0.8044	237.063	0.8009	234.618
	0.806	279.637	0.8074	334.035	0.8086	343.74	0.8019	352.282					0.8045	256.324	0.8075	350.817	0.8019	348.961	0.8086	317.348					0.8066	268.821	0.8087	226.065	0.8061	238.86	0.8078	190.601					0.8008	266.916	0.8022	269.277	0.8063	237.652	0.8031	235.385
	0.8083	280.645	0.8093	334.909	0.8106	344.673	0.804	353.282					0.8068	257.194	0.8097	351.833	0.8037	349.803	0.8108	318.313					0.8081	269.309	0.8107	226.746	0.808	239.437	0.8095	191.059					0.8027	267.64	0.8039	269.803	0.8082	238.223	0.805	236.045
	0.8108	281.73	0.8113	335.812	0.8128	345.736	0.8061	354.289					0.8093	258.115	0.8118	352.853	0.8054	350.519	0.8129	319.185					0.8097	269.798	0.8129	227.5	0.8099	240.047	0.8112	191.576					0.8048	268.432	0.8056	270.404	0.81	238.78	0.8068	236.594
	0.8132	282.778	0.8134	336.765	0.8151	346.832	0.8082	355.296					0.8117	258.987	0.8139	353.824	0.807	351.232	0.8147	319.908					0.8114	270.332	0.8152	228.334	0.8119	240.713	0.8132	192.159					0.8068	269.21	0.8075	271.091	0.812	239.371	0.8084	237.104
	0.8154	283.677	0.8155	337.723	0.8173	347.875	0.8103	356.261					0.8138	259.721	0.8158	354.712	0.8088	352.034	0.8164	320.556					0.8132	270.946	0.8177	229.197	0.8141	241.465	0.8153	192.786					0.8088	269.953	0.8096	271.828	0.814	240.007	0.8101	237.637
	0.8173	284.389	0.8176	338.684	0.8194	348.843	0.8123	357.165					0.8157	260.312	0.8177	355.539	0.8107	352.963	0.8181	321.214					0.8151	271.636	0.8201	230.022	0.8165	242.288	0.8173	193.42					0.8107	270.662	0.8116	272.556	0.8161	240.69	0.8119	238.247
	0.819	284.993	0.8197	339.664	0.8214	349.782	0.8142	358.041					0.8174	260.833	0.8195	356.346	0.8128	354.019	0.82	321.953					0.8172	272.376	0.8222	230.721	0.8189	243.115	0.8194	194.026					0.8126	271.379	0.8136	273.252	0.8184	241.423	0.8139	238.943
	0.8207	285.595	0.8218	340.619	0.8235	350.731	0.8162	358.966					0.8191	261.358	0.8214	357.18	0.815	355.149	0.822	322.809					0.8193	273.115	0.8239	231.275	0.8211	243.85	0.8214	194.62					0.8146	272.117	0.8155	273.932	0.8206	242.161	0.816	239.69
	0.8224	286.257	0.8237	341.5	0.8256	351.689	0.8183	360.014					0.8209	261.944	0.8233	358.049	0.8172	356.272	0.8241	323.779					0.8213	273.821	0.8256	231.745	0.8231	244.437	0.8233	195.212					0.8166	272.886	0.8175	274.615	0.8228	242.848	0.8181	240.441
	0.8243	287.018	0.8256	342.31	0.8277	352.649	0.8207	361.18					0.8228	262.607	0.8253	358.985	0.8194	357.322	0.8264	324.782					0.8233	274.505	0.8271	232.211	0.8247	244.914	0.8254	195.824					0.8187	273.677	0.8194	275.313	0.8248	243.426	0.8202	241.161
	0.8264	287.887	0.8275	343.103	0.8298	353.584	0.8231	362.43					0.8249	263.363	0.8274	359.99	0.8214	358.295	0.8286	325.723					0.8252	275.193	0.8287	232.701	0.8263	245.348	0.8275	196.455					0.8208	274.506	0.8214	276.037	0.8265	243.935	0.8222	241.846
	0.8286	288.799	0.8293	343.917	0.8318	354.464	0.8255	363.644					0.8271	264.155	0.8295	361.023	0.8234	359.222	0.8306	326.607					0.8273	275.902	0.8305	233.256	0.8278	245.796	0.8296	197.096					0.8229	275.347	0.8235	276.783	0.8282	244.425	0.8242	242.545
	0.8307	289.69	0.8313	344.801	0.8337	355.258	0.8277	364.649					0.8293	264.91	0.8316	362.004	0.8253	360.145	0.8327	327.47					0.8293	276.63	0.8324	233.887	0.8295	246.305	0.8317	197.738					0.8251	276.179	0.8255	277.535	0.83	244.931	0.8263	243.265
	0.8328	290.523	0.8334	345.776	0.8355	355.997	0.8295	365.403					0.8314	265.616	0.8335	362.86	0.8273	361.103	0.8348	328.344					0.8314	277.366	0.8344	234.578	0.8314	246.899	0.8338	198.363					0.8271	276.979	0.8276	278.272	0.8318	245.49	0.8284	244.022
	0.8348	291.309	0.8355	346.825	0.8372	356.732	0.8311	365.993					0.8334	266.289	0.8353	363.613	0.8294	362.077	0.8369	329.24					0.8335	278.109	0.8365	235.294	0.8334	247.567	0.8358	198.941					0.8291	277.726	0.8296	278.988	0.8338	246.123	0.8306	244.793
	0.8367	292.079	0.8378	347.903	0.839	357.495	0.8326	366.547					0.8354	266.967	0.837	364.33	0.8314	363.07	0.839	330.14					0.8356	278.849	0.8385	235.997	0.8355	248.26	0.8377	199.472					0.831	278.442	0.8315	279.674	0.836	246.809	0.8328	245.559
	0.8387	292.881	0.84	348.932	0.8409	358.291	0.8341	367.159					0.8374	267.68	0.8387	365.09	0.8334	364.062	0.8411	331.017					0.8377	279.543	0.8405	236.663	0.8376	248.913	0.8395	199.99					0.833	279.175	0.8334	280.313	0.8381	247.475	0.835	246.316
	0.8408	293.712	0.842	349.827	0.8429	359.216	0.8358	367.878					0.8395	268.405	0.8406	365.945	0.8354	365.013	0.8432	331.864					0.8396	280.18	0.8425	237.311	0.8395	249.525	0.8414	200.513					0.8351	279.99	0.8352	280.939	0.8401	248.113	0.837	247.035
	0.8428	294.556	0.8438	350.575	0.8452	360.321	0.8377	368.726					0.8416	269.129	0.8426	366.943	0.8373	365.91	0.8451	332.67					0.8414	280.782	0.8445	237.983	0.8415	250.135	0.8432	201.05					0.8374	280.895	0.8371	281.576	0.8421	248.738	0.839	247.703
	0.8449	295.413	0.8455	351.221	0.8476	361.543	0.8397	369.678					0.8436	269.838	0.8448	368.035	0.8392	366.774	0.847	333.437					0.8432	281.372	0.8465	238.684	0.8434	250.752	0.8452	201.608					0.8398	281.868	0.839	282.264	0.8441	249.377	0.8409	248.332
	0.8469	296.256	0.8471	351.842	0.8501	362.773	0.8418	370.697					0.8456	270.516	0.8471	369.126	0.841	367.646	0.8489	334.193					0.845	281.975	0.8486	239.387	0.8454	251.391	0.8472	202.233					0.8422	282.829	0.8411	283.026	0.8462	250.043	0.8429	248.968
	0.8489	297.044	0.8488	352.536	0.8524	363.871	0.8438	371.688					0.8475	271.148	0.8492	370.152	0.8429	368.569	0.8507	334.954					0.847	282.624	0.8507	240.101	0.8474	252.044	0.8494	202.913					0.8444	283.663	0.8434	283.853	0.8483	250.719	0.8448	249.641
	0.8508	297.779	0.8506	353.352	0.8545	364.766	0.8459	372.637					0.8493	271.733	0.8512	371.115	0.845	369.573	0.8527	335.759					0.849	283.362	0.8528	240.816	0.8494	252.704	0.8517	203.606					0.8462	284.317	0.8457	284.701	0.8504	251.397	0.847	250.388
	0.8526	298.489	0.8526	354.298	0.8563	365.486	0.8479	373.581					0.8511	272.296	0.8533	372.056	0.8471	370.659	0.8548	336.652					0.8512	284.166	0.8549	241.501	0.8514	253.376	0.8538	204.265					0.8478	284.851	0.8479	285.516	0.8526	252.08	0.8493	251.222
	0.8544	299.21	0.8547	355.292	0.8579	366.146	0.8499	374.532					0.8529	272.887	0.8553	373.026	0.8494	371.81	0.857	337.66					0.8535	284.975	0.8568	242.127	0.8535	254.043	0.8558	204.849					0.8493	285.351	0.8499	286.228	0.8547	252.745	0.8517	252.081
	0.8563	299.993	0.8569	356.278	0.8597	366.855	0.8519	375.47					0.8548	273.532	0.8575	374.021	0.8517	372.956	0.8594	338.774					0.8557	285.746	0.8587	242.706	0.8555	254.685	0.8576	205.359					0.8509	285.89	0.8518	286.841	0.8568	253.379	0.8539	252.866
	0.8584	300.863	0.8589	357.225	0.8616	367.674	0.8539	376.402					0.8568	274.247	0.8596	375.024	0.8538	373.973	0.8618	339.89					0.8577	286.439	0.8605	243.269	0.8574	255.286	0.8593	205.825					0.8526	286.505	0.8535	287.394	0.8587	253.978	0.8559	253.532
	0.8606	301.822	0.8609	358.144	0.8636	368.605	0.8559	377.341					0.859	275.037	0.8617	376.033	0.8557	374.819	0.8641	340.855					0.8595	287.042	0.8623	243.85	0.8593	255.868	0.8611	206.311					0.8545	287.23	0.8552	287.964	0.8606	254.549	0.8577	254.091
	0.8629	302.83	0.863	359.084	0.8658	369.612	0.858	378.304					0.8613	275.878	0.8638	376.986	0.8574	375.546	0.866	341.603					0.8612	287.596	0.8642	244.473	0.8611	256.451	0.863	206.871					0.8566	288.066	0.857	288.592	0.8625	255.131	0.8593	254.592
	0.8652	303.803	0.8651	360.072	0.8679	370.603	0.8601	379.282					0.8636	276.69	0.8657	377.86	0.859	376.247	0.8676	342.203					0.8629	288.154	0.8663	245.153	0.8631	257.064	0.8651	207.511					0.8588	288.935	0.859	289.295	0.8646	255.751	0.8609	255.093
	0.8673	304.651	0.8673	361.1	0.87	371.528	0.8621	380.22					0.8657	277.408	0.8676	378.663	0.8607	377.002	0.8692	342.752					0.8648	288.796	0.8685	245.911	0.8651	257.724	0.8673	208.209					0.8609	289.759	0.8611	290.069	0.8667	256.431	0.8626	255.641
	0.8691	305.353	0.8695	362.13	0.872	372.399	0.864	381.065					0.8675	278.001	0.8694	379.454	0.8625	377.854	0.8708	343.337					0.8669	289.546	0.8708	246.704	0.8673	258.441	0.8695	208.894					0.8629	290.521	0.8632	290.85	0.869	257.183	0.8645	256.266
	0.8708	305.969	0.8717	363.161	0.8739	373.228	0.8659	381.851					0.8692	278.509	0.8712	380.264	0.8645	378.819	0.8725	344.016					0.8691	290.351	0.873	247.471	0.8695	259.209	0.8716	209.533					0.8649	291.257	0.8653	291.594	0.8714	257.982	0.8665	256.987
	0.8725	306.56	0.8738	364.163	0.8758	374.055	0.8677	382.645					0.8709	279.002	0.8731	381.153	0.8666	379.831	0.8744	344.802					0.8713	291.136	0.8751	248.164	0.8718	259.955	0.8737	210.126					0.8669	292.01	0.8673	292.301	0.8737	258.724	0.8687	257.758
	0.8742	307.187	0.8759	365.104	0.8778	374.918	0.8696	383.49					0.8726	279.548	0.8752	382.164	0.8687	380.833	0.8764	345.659					0.8734	291.853	0.8769	248.762	0.8739	260.641	0.8757	210.716					0.8689	292.798	0.8693	293.014	0.8758	259.332	0.8708	258.512
	0.876	307.909	0.8779	365.966	0.8798	375.826	0.8716	384.405					0.8745	280.175	0.8776	383.318	0.8707	381.792	0.8785	346.519					0.8754	292.53	0.8787	249.296	0.8758	261.218	0.8777	211.33					0.871	293.61	0.8713	293.737	0.8775	259.82	0.8729	259.233
	0.878	308.74	0.8798	366.782	0.8819	376.767	0.8737	385.398					0.8765	280.873	0.88	384.556	0.8726	382.719	0.8804	347.346					0.8774	293.215	0.8804	249.835	0.8775	261.717	0.8799	211.968					0.8731	294.421	0.8734	294.487	0.879	260.245	0.8749	259.925
	0.8801	309.605	0.8817	367.63	0.884	377.722	0.8759	386.452					0.8785	281.59	0.8824	385.756	0.8746	383.665	0.8824	348.14					0.8795	293.918	0.8823	250.438	0.8792	262.19	0.882	212.602					0.8752	295.24	0.8755	295.261	0.8806	260.666	0.8769	260.609
	0.8821	310.432	0.8838	368.578	0.886	378.652	0.878	387.497					0.8806	282.285	0.8845	386.767	0.8766	384.651	0.8843	348.92					0.8815	294.634	0.8843	251.13	0.8809	262.698	0.8841	213.216					0.8773	295.995	0.8777	296.043	0.8823	261.137	0.879	261.321
	0.884	311.216	0.886	369.64	0.888	379.495	0.8801	388.431					0.8825	282.949	0.8864	387.583	0.8787	385.659	0.8862	349.722					0.8837	295.369	0.8865	251.88	0.8828	263.289	0.8861	213.792					0.8792	296.697	0.8798	296.818	0.8841	261.691	0.8812	262.071
	0.886	311.983	0.8884	370.813	0.8898	380.265	0.8819	389.236					0.8845	283.616	0.8881	388.276	0.8808	386.697	0.8882	350.558					0.8858	296.101	0.8887	252.637	0.8848	263.954	0.888	214.333					0.881	297.359	0.8819	297.567	0.8861	262.326	0.8833	262.813
	0.8879	312.784	0.8908	371.961	0.8916	381.022	0.8836	389.943					0.8865	284.32	0.8897	388.939	0.8829	387.74	0.8902	351.424					0.8879	296.825	0.8908	253.344	0.887	264.667	0.8899	214.846					0.8828	297.998	0.8839	298.277	0.8882	263.018	0.8854	263.542
	0.89	313.644	0.893	372.927	0.8935	381.809	0.8853	390.629					0.8886	285.057	0.8914	389.667	0.885	388.765	0.8923	352.31					0.8899	297.503	0.8929	254.012	0.8891	265.368	0.8917	215.36					0.8846	298.666	0.8859	298.967	0.8904	263.713	0.8875	264.262
	0.8921	314.548	0.8948	373.679	0.8954	382.65	0.887	391.382					0.8907	285.811	0.8933	390.523	0.887	389.753	0.8943	353.2					0.8918	298.144	0.8949	254.665	0.8912	266.039	0.8935	215.892					0.8865	299.384	0.8879	299.647	0.8925	264.389	0.8895	264.927
	0.8942	315.473	0.8964	374.295	0.8975	383.595	0.8889	392.259					0.8929	286.578	0.8954	391.499	0.889	390.677	0.8964	354.072					0.8937	298.779	0.8969	255.323	0.8932	266.675	0.8955	216.475					0.8886	300.18	0.8899	300.34	0.8946	265.048	0.8914	265.522
	0.8964	316.39	0.898	374.876	0.8997	384.672	0.891	393.288					0.895	287.339	0.8976	392.537	0.8909	391.56	0.8983	354.897					0.8957	299.435	0.8989	255.996	0.8952	267.326	0.8977	217.131					0.8908	301.05	0.892	301.091	0.8967	265.702	0.8932	266.077
	0.8985	317.276	0.8996	375.5	0.9021	385.797	0.8933	394.413					0.8971	288.081	0.8997	393.544	0.8928	392.467	0.9002	355.674					0.8977	300.136	0.901	256.684	0.8973	268.009	0.9	217.866					0.893	301.954	0.8942	301.937	0.8988	266.375	0.8949	266.639
	0.9005	318.113	0.9013	376.212	0.9043	386.845	0.8955	395.491					0.8991	288.775	0.9017	394.48	0.8949	393.46	0.9021	356.427					0.8998	300.909	0.9031	257.383	0.8994	268.719	0.9025	218.646					0.8953	302.851	0.8966	302.831	0.901	267.047	0.8967	267.229
	0.9025	318.899	0.9032	377.048	0.9063	387.722	0.8976	396.481					0.9011	289.413	0.9037	395.363	0.8971	394.572	0.904	357.198					0.9022	301.758	0.9052	258.066	0.9016	269.437	0.9049	219.385					0.8974	303.662	0.8989	303.677	0.903	267.655	0.8986	267.887
	0.9044	319.669	0.9052	377.985	0.9081	388.437	0.8996	397.406					0.903	290.025	0.9056	396.23	0.8994	395.79	0.9059	358.03					0.9046	302.649	0.9072	258.725	0.9038	270.163	0.907	219.998					0.8993	304.366	0.901	304.39	0.9049	268.205	0.9007	268.62
	0.9063	320.47	0.9073	378.937	0.9098	389.073	0.9016	398.335					0.9049	290.657	0.9076	397.114	0.9019	397.038	0.908	358.925					0.9069	303.486	0.9091	259.341	0.9059	270.865	0.9088	220.489					0.9011	304.987	0.9028	304.977	0.9068	268.759	0.9029	269.401
	0.9084	321.347	0.9093	379.853	0.9115	389.721	0.9037	399.282					0.9069	291.363	0.9096	398.039	0.9042	398.181	0.9102	359.897					0.909	304.186	0.911	259.93	0.908	271.536	0.9104	220.907					0.9028	305.589	0.9044	305.481	0.9087	269.333	0.9051	270.187
	0.9106	322.326	0.9113	380.724	0.9132	390.442	0.9058	400.254					0.9091	292.167	0.9117	399.005	0.9062	399.124	0.9125	360.9					0.9107	304.745	0.9129	260.532	0.91	272.17	0.9119	221.311					0.9045	306.238	0.906	305.973	0.9106	269.891	0.9072	270.92
	0.913	323.396	0.9132	381.598	0.9151	391.272	0.9079	401.247					0.9115	293.053	0.9138	399.997	0.908	399.87	0.9147	361.875					0.9123	305.224	0.9149	261.187	0.912	272.798	0.9136	221.763					0.9065	306.988	0.9076	306.503	0.9124	270.435	0.9092	271.57
	0.9155	324.484	0.9152	382.504	0.9171	392.17	0.91	402.242					0.9139	293.955	0.9159	400.989	0.9095	400.515	0.9168	362.743					0.9139	305.69	0.917	261.915	0.914	273.425	0.9154	222.288					0.9086	307.825	0.9094	307.121	0.9143	270.996	0.9109	272.139
	0.9178	325.459	0.9173	383.44	0.9191	393.066	0.9121	403.185					0.9162	294.766	0.9179	401.918	0.9111	401.143	0.9187	363.485					0.9155	306.193	0.9193	262.728	0.916	274.089	0.9174	222.876					0.9108	308.697	0.9114	307.825	0.9162	271.596	0.9126	272.67
	0.9197	326.242	0.9194	384.414	0.9211	393.928	0.914	404.064					0.9181	295.401	0.9198	402.771	0.9127	401.839	0.9204	364.149					0.9172	306.777	0.9217	263.58	0.9182	274.823	0.9195	223.499					0.913	309.539	0.9136	308.608	0.9183	272.248	0.9144	273.233
	0.9214	326.851	0.9215	385.418	0.9231	394.78	0.9159	404.894					0.9198	295.895	0.9217	403.579	0.9145	402.655	0.9221	364.796					0.9192	307.439	0.9241	264.398	0.9206	275.611	0.9216	224.098					0.915	310.331	0.9157	309.396	0.9205	272.966	0.9163	273.868
	0.923	327.383	0.9237	386.411	0.925	395.658	0.9178	405.712					0.9214	296.337	0.9235	404.411	0.9165	403.616	0.9239	365.502					0.9212	308.159	0.9262	265.091	0.9229	276.394	0.9235	224.675					0.9171	311.103	0.9178	310.15	0.9228	273.727	0.9184	274.59
	0.9245	327.93	0.9258	387.348	0.9271	396.586	0.9197	406.531					0.9229	296.79	0.9255	405.315	0.9186	404.662	0.9258	366.317					0.9233	308.884	0.928	265.648	0.9251	277.099	0.9255	225.236					0.9192	311.882	0.9198	310.856	0.9251	274.472	0.9206	275.369
	0.9262	328.536	0.9277	388.2	0.9292	397.557	0.9216	407.43					0.9245	297.305	0.9276	406.328	0.9207	405.702	0.9279	367.223					0.9253	309.573	0.9297	266.117	0.927	277.681	0.9274	225.796					0.9213	312.687	0.9218	311.546	0.9272	275.145	0.9228	276.149
	0.9279	329.245	0.9296	388.974	0.9313	398.538	0.9238	408.467					0.9264	297.918	0.9298	407.426	0.9227	406.679	0.93	368.165					0.9273	310.225	0.9312	266.555	0.9287	278.156	0.9293	226.371					0.9234	313.492	0.9239	312.257	0.9291	275.71	0.9249	276.875
	0.9299	330.074	0.9314	389.708	0.9334	399.519	0.9261	409.628					0.9283	298.618	0.9322	408.574	0.9247	407.609	0.9321	369.067					0.9292	310.873	0.9328	267.027	0.9302	278.591	0.9313	226.968					0.9254	314.262	0.926	312.998	0.9309	276.2	0.9269	277.559
	0.932	330.974	0.9332	390.469	0.9356	400.487	0.9285	410.833					0.9304	299.37	0.9344	409.678	0.9266	408.529	0.9341	369.901					0.9311	311.541	0.9345	267.566	0.9318	279.043	0.9334	227.572					0.9274	315.011	0.9281	313.759	0.9325	276.663	0.9289	278.225
	0.9341	331.87	0.9351	391.287	0.9376	401.42	0.9308	411.937					0.9325	300.116	0.9365	410.635	0.9286	409.464	0.9361	370.713					0.9331	312.226	0.9365	268.196	0.9335	279.545	0.9354	228.194					0.9294	315.739	0.9303	314.526	0.9342	277.143	0.9309	278.887
	0.9361	332.737	0.9371	392.172	0.9396	402.281	0.9328	412.877					0.9346	300.836	0.9384	411.415	0.9307	410.447	0.938	371.551					0.9351	312.92	0.9385	268.879	0.9353	280.12	0.9375	228.819					0.9313	316.436	0.9324	315.285	0.936	277.686	0.9329	279.557
	0.9381	333.581	0.9392	393.148	0.9415	403.108	0.9347	413.652					0.9366	301.532	0.94	412.081	0.9328	411.472	0.9401	372.462					0.9371	313.622	0.9406	269.565	0.9373	280.772	0.9395	229.433					0.9332	317.114	0.9345	316.008	0.938	278.308	0.9349	280.24
	0.9402	334.422	0.9414	394.182	0.9434	403.935	0.9364	414.332					0.9386	302.229	0.9416	412.707	0.9349	412.515	0.9423	373.419					0.9392	314.334	0.9426	270.209	0.9394	281.47	0.9415	230.008					0.935	317.799	0.9364	316.665	0.9401	278.972	0.937	280.942
	0.9422	335.276	0.9436	395.197	0.9454	404.812	0.9381	415.02					0.9406	302.927	0.9433	413.406	0.937	413.549	0.9445	374.382					0.9412	315.036	0.9445	270.82	0.9415	282.167	0.9434	230.542					0.937	318.534	0.9383	317.26	0.9422	279.633	0.9391	281.653
	0.9443	336.157	0.9456	396.109	0.9476	405.799	0.9398	415.79					0.9427	303.631	0.9452	414.244	0.9391	414.516	0.9467	375.356					0.9432	315.699	0.9464	271.431	0.9436	282.834	0.9452	231.053					0.9391	319.35	0.94	317.84	0.9443	280.274	0.9411	282.338
	0.9464	337.047	0.9475	396.879	0.9499	406.902	0.9418	416.688					0.9447	304.356	0.9472	415.205	0.941	415.396	0.9488	376.29					0.9451	316.324	0.9483	272.057	0.9456	283.489	0.9471	231.581					0.9413	320.265	0.9419	318.454	0.9463	280.898	0.943	282.976
	0.9485	337.94	0.9492	397.552	0.9523	408.072	0.9439	417.698					0.9469	305.108	0.9493	416.207	0.9429	416.228	0.9508	377.158					0.9469	316.938	0.9503	272.701	0.9477	284.154	0.949	232.152					0.9438	321.253	0.9438	319.118	0.9483	281.519	0.9449	283.586
	0.9506	338.814	0.9508	398.205	0.9547	409.209	0.9461	418.769					0.949	305.867	0.9514	417.175	0.9447	417.046	0.9528	377.963					0.9488	317.569	0.9523	273.362	0.9498	284.85	0.9511	232.778					0.9462	322.235	0.9458	319.849	0.9504	282.154	0.9468	284.198
	0.9526	339.631	0.9525	398.922	0.9568	410.167	0.9483	419.809					0.9511	306.582	0.9534	418.092	0.9466	417.889	0.9547	378.752					0.9508	318.241	0.9544	274.035	0.952	285.58	0.9533	233.444					0.9484	323.095	0.948	320.63	0.9525	282.814	0.9487	284.848
	0.9545	340.37	0.9545	399.785	0.9587	410.904	0.9504	420.787					0.9531	307.235	0.9554	418.984	0.9485	418.81	0.9567	379.576					0.9529	318.978	0.9564	274.715	0.9542	286.304	0.9555	234.143					0.9503	323.776	0.9502	321.433	0.9546	283.478	0.9508	285.569
	0.9563	341.065	0.9566	400.813	0.9603	411.491	0.9525	421.7					0.9549	307.853	0.9574	419.884	0.9506	419.825	0.9588	380.491					0.9551	319.77	0.9585	275.389	0.9564	287.01	0.9578	234.813					0.952	324.35	0.9523	322.184	0.9567	284.144	0.9531	286.378
	0.9581	341.763	0.9589	401.923	0.9618	412.033	0.9545	422.59					0.9568	308.452	0.9593	420.793	0.9528	420.918	0.9611	381.536					0.9574	320.603	0.9605	276.031	0.9584	287.67	0.9598	235.393					0.9536	324.9	0.9543	322.856	0.9588	284.808	0.9554	287.23
	0.96	342.501	0.9611	403.008	0.9634	412.628	0.9564	423.481					0.9587	309.08	0.9613	421.722	0.9551	422.054	0.9635	382.668					0.9597	321.399	0.9624	276.63	0.9604	288.266	0.9616	235.895					0.9553	325.478	0.9561	323.443	0.9609	285.432	0.9577	288.027
	0.9619	343.317	0.9632	403.983	0.9652	413.331	0.9584	424.378					0.9607	309.756	0.9634	422.676	0.9572	423.118	0.9659	383.739					0.9618	322.092	0.9642	277.209	0.9622	288.825	0.9633	236.355					0.957	326.123	0.9578	323.975	0.9628	286.012	0.9598	288.712
	0.964	344.219	0.9653	404.886	0.9671	414.162	0.9604	425.293					0.9627	310.483	0.9655	423.657	0.9592	424.034	0.968	384.634					0.9636	322.676	0.9661	277.802	0.964	289.368	0.965	236.828					0.959	326.856	0.9594	324.501	0.9647	286.568	0.9616	289.281
	0.9662	345.198	0.9673	405.781	0.9691	415.108	0.9625	426.231					0.9649	311.268	0.9676	424.648	0.961	424.818	0.9698	385.33					0.9653	323.21	0.9681	278.433	0.9658	289.915	0.9669	237.352					0.961	327.633	0.9612	325.087	0.9666	287.133	0.9633	289.776
	0.9685	346.208	0.9693	406.699	0.9712	416.08	0.9645	427.159					0.9671	312.058	0.9696	425.605	0.9627	425.545	0.9715	385.914					0.967	323.737	0.9701	279.111	0.9677	290.508	0.9689	237.946					0.963	328.409	0.9632	325.773	0.9685	287.741	0.9649	290.262
	0.9707	347.175	0.9714	407.64	0.9733	417.019	0.9665	428.035					0.9692	312.796	0.9716	426.509	0.9644	426.31	0.973	386.478					0.9688	324.304	0.9723	279.854	0.9697	291.165	0.971	238.595					0.965	329.155	0.9653	326.544	0.9707	288.418	0.9666	290.778
	0.9727	348.012	0.9735	408.577	0.9753	417.908	0.9683	428.856					0.9711	313.428	0.9735	427.386	0.9663	427.185	0.9747	387.083					0.9707	324.96	0.9746	280.627	0.9718	291.873	0.9731	239.241					0.967	329.871	0.9675	327.337	0.973	289.161	0.9684	291.374
	0.9745	348.709	0.9756	409.505	0.9773	418.764	0.9702	429.644					0.9728	313.969	0.9755	428.276	0.9683	428.202	0.9764	387.781					0.9728	325.693	0.9769	281.367	0.9741	292.612	0.9751	239.842					0.9689	330.577	0.9696	328.111	0.9754	289.936	0.9704	292.052
	0.9762	349.352	0.9776	410.372	0.9792	419.63	0.972	430.454					0.9745	314.475	0.9775	429.235	0.9706	429.321	0.9783	388.59					0.9749	326.453	0.9789	282.019	0.9763	293.342	0.9771	240.417					0.9708	331.31	0.9717	328.849	0.9776	290.655	0.9725	292.77
	0.978	350.029	0.9795	411.189	0.9813	420.535	0.9739	431.303					0.9762	315.024	0.9798	430.309	0.9728	430.445	0.9804	389.489					0.977	327.181	0.9808	282.583	0.9784	294.019	0.9791	241.008					0.9728	332.08	0.9738	329.559	0.9797	291.259	0.9745	293.471
	0.9799	350.801	0.9814	411.965	0.9834	421.475	0.9759	432.228					0.9781	315.668	0.9821	431.479	0.975	431.491	0.9825	390.419					0.979	327.863	0.9825	283.084	0.9802	294.598	0.9812	241.628					0.9748	332.873	0.9758	330.266	0.9814	291.746	0.9765	294.123
	0.982	351.716	0.9832	412.728	0.9855	422.438	0.9781	433.262					0.9802	316.433	0.9846	432.67	0.977	432.452	0.9846	391.327					0.981	328.536	0.9842	283.58	0.982	295.098	0.9833	242.273					0.9769	333.683	0.9779	330.976	0.983	292.179	0.9784	294.739
	0.9842	352.719	0.9851	413.532	0.9876	423.404	0.9803	434.382					0.9824	317.26	0.9868	433.745	0.9791	433.402	0.9866	392.2					0.983	329.229	0.986	284.127	0.9836	295.58	0.9854	242.919					0.979	334.491	0.9799	331.68	0.9846	292.603	0.9803	295.349
	0.9864	353.708	0.9871	414.417	0.9897	424.325	0.9826	435.456					0.9847	318.073	0.9888	434.609	0.9811	434.374	0.9886	393.055					0.9851	329.952	0.9879	284.751	0.9854	296.105	0.9876	243.581					0.981	335.27	0.982	332.382	0.9863	293.058	0.9822	295.976
	0.9886	354.621	0.9892	415.405	0.9917	425.156	0.9846	436.376					0.9868	318.823	0.9905	435.292	0.9832	435.359	0.9907	393.925					0.9873	330.707	0.99	285.455	0.9873	296.699	0.9898	244.248					0.983	336.006	0.984	333.079	0.988	293.57	0.9841	296.632
	0.9906	355.469	0.9915	416.501	0.9935	425.895	0.9865	437.122					0.9888	319.524	0.9921	435.877	0.9853	436.371	0.9928	394.835					0.9894	331.471	0.9922	286.19	0.9893	297.373	0.9919	244.882					0.9849	336.686	0.986	333.77	0.99	294.159	0.9861	297.31
	0.9926	356.298	0.9938	417.624	0.9953	426.614	0.9881	437.774					0.9909	320.24	0.9936	436.465	0.9875	437.386	0.9949	395.756					0.9916	332.229	0.9943	286.896	0.9915	298.082	0.9939	245.475					0.9867	337.332	0.988	334.422	0.992	294.823	0.9882	298.024
	0.9947	357.144	0.9961	418.682	0.9971	427.364	0.9898	438.413					0.993	320.97	0.9953	437.129	0.9895	438.36	0.997	396.663					0.9937	332.954	0.9964	287.563	0.9936	298.775	0.9959	246.028					0.9885	338.002	0.9898	335.048	0.9942	295.495	0.9904	298.784
	0.9967	358.002	0.9981	419.564	0.999	428.178	0.9915	439.128					0.9951	321.717	0.997	437.901	0.9915	439.25	0.9991	397.546					0.9957	333.628	0.9984	288.216	0.9956	299.439	0.9978	246.569					0.9904	338.729	0.9917	335.677	0.9962	296.114	0.9926	299.541
	0.9988	358.868	1	420.306	1.001	429.078	0.9934	439.969					0.9972	322.478	0.999	438.8	0.9933	440.073	1.0011	398.393					0.9976	334.278	1.0005	288.893	0.9977	300.092	0.9998	247.139					0.9925	339.532	0.9936	336.332	0.9981	296.688	0.9946	300.245
	1.0009	359.74	1.0017	420.979	1.0032	430.062	0.9955	440.95					0.9994	323.224	1.0011	439.781	0.9952	440.883	1.003	399.175					0.9996	334.925	1.0026	289.593	0.9997	300.741	1.0019	247.769					0.9947	340.399	0.9957	337.058	0.9999	297.223	0.9966	300.901
	1.0029	360.61	1.0034	421.645	1.0054	431.101	0.9976	441.974					1.0014	323.937	1.0032	440.769	0.997	441.735	1.0048	399.888					1.0016	335.601	1.0047	290.302	1.0018	301.39	1.0042	248.47					0.997	341.312	0.9979	337.867	1.0017	297.737	0.9985	301.525
	1.0049	361.442	1.0052	422.382	1.0076	432.113	0.9997	442.957					1.0034	324.592	1.0052	441.724	0.999	442.692	1.0066	400.591					1.0037	336.328	1.0068	291.014	1.0038	302.041	1.0065	249.21					0.9992	342.201	1.0003	338.746	1.0035	298.262	1.0005	302.161
	1.0069	362.226	1.0071	423.258	1.0096	433.02	1.0018	443.886					1.0053	325.213	1.0073	442.653	1.0012	443.78	1.0084	401.313					1.006	337.155	1.009	291.733	1.0059	302.709	1.0088	249.912					1.0013	342.994	1.0027	339.617	1.0054	298.814	1.0025	302.857
	1.0087	362.972	1.0093	424.267	1.0115	433.795	1.0037	444.779					1.0071	325.839	1.0092	443.571	1.0036	444.997	1.0103	402.091					1.0084	338.035	1.0111	292.422	1.008	303.373	1.0109	250.51					1.0032	343.668	1.0049	340.394	1.0074	299.435	1.0047	303.616
	1.0106	363.728	1.0115	425.333	1.0133	434.494	1.0057	445.666					1.0091	326.509	1.0113	444.514	1.0061	446.276	1.0123	402.955					1.0108	338.872	1.0131	293.063	1.01	304.016	1.0127	250.993					1.0049	344.262	1.0068	341.017	1.0096	300.129	1.007	304.418
	1.0126	364.575	1.0138	426.371	1.015	435.198	1.0077	446.59					1.0111	327.243	1.0134	445.494	1.0084	447.461	1.0144	403.907					1.0129	339.572	1.0151	293.663	1.012	304.635	1.0143	251.409					1.0066	344.846	1.0085	341.519	1.0118	300.846	1.0093	305.219
	1.0148	365.546	1.0159	427.3	1.0169	435.99	1.0098	447.548					1.0134	328.063	1.0155	446.498	1.0105	448.422	1.0167	404.916					1.0146	340.133	1.0169	294.246	1.0139	305.22	1.0159	251.801					1.0084	345.483	1.0101	341.984	1.014	301.517	1.0114	305.947
	1.0171	366.632	1.0179	428.153	1.019	436.919	1.0119	448.523					1.0158	328.97	1.0177	447.52	1.0123	449.164	1.0189	405.918					1.0163	340.616	1.0189	294.849	1.0157	305.785	1.0175	252.238					1.0103	346.203	1.0117	342.468	1.016	302.135	1.0134	306.572
	1.0195	367.752	1.0198	428.99	1.0212	437.971	1.0139	449.499					1.0182	329.88	1.0198	448.523	1.0138	449.791	1.021	406.816					1.0178	341.084	1.0209	295.511	1.0176	306.361	1.0193	252.757					1.0123	347.015	1.0134	343.019	1.018	302.736	1.0152	307.11
	1.0218	368.786	1.0218	429.87	1.0235	439.051	1.016	450.45					1.0204	330.688	1.0219	449.432	1.0154	450.386	1.0229	407.581					1.0195	341.584	1.0232	296.264	1.0196	306.981	1.0213	253.347					1.0145	347.856	1.0153	343.665	1.02	303.346	1.0168	307.6
	1.0239	369.605	1.0239	430.777	1.0257	440.071	1.018	451.367					1.0224	331.32	1.0238	450.243	1.017	451.036	1.0246	408.257					1.0212	342.157	1.0255	297.068	1.0217	307.677	1.0234	253.983					1.0166	348.661	1.0174	344.375	1.0221	303.994	1.0185	308.112
	1.0256	370.241	1.026	431.703	1.0278	441.031	1.02	452.22					1.0241	331.822	1.0256	451.011	1.0187	451.81	1.0263	408.916					1.0232	342.819	1.0279	297.839	1.024	308.456	1.0255	254.616					1.0186	349.429	1.0194	345.114	1.0243	304.7	1.0203	308.686
	1.0272	370.792	1.028	432.633	1.0299	441.933	1.0218	453.03					1.0256	332.267	1.0274	451.764	1.0206	452.72	1.0281	409.626					1.0253	343.542	1.03	298.512	1.0264	309.259	1.0276	255.232					1.0206	350.178	1.0215	345.827	1.0266	305.45	1.0223	309.363
	1.0287	371.339	1.03	433.529	1.0319	442.811	1.0237	453.867					1.0272	332.728	1.0292	452.56	1.0227	453.711	1.0301	410.456					1.0274	344.282	1.0318	299.057	1.0287	310.007	1.0296	255.823					1.0226	350.939	1.0235	346.493	1.029	306.207	1.0245	310.105
	1.0304	371.946	1.032	434.361	1.034	443.704	1.0258	454.793					1.0289	333.253	1.0312	453.42	1.0248	454.709	1.0322	411.414					1.0295	344.993	1.0334	299.521	1.0307	310.64	1.0316	256.397					1.0246	351.731	1.0254	347.13	1.0312	306.893	1.0267	310.864
	1.0322	372.674	1.0338	435.126	1.0361	444.596	1.028	455.843					1.0307	333.858	1.0332	454.391	1.0268	455.67	1.0344	412.419					1.0315	345.688	1.035	299.956	1.0325	311.175	1.0336	256.997					1.0268	352.571	1.0273	347.764	1.0332	307.477	1.0288	311.583
	1.0341	373.524	1.0356	435.867	1.0381	445.482	1.0303	457.01					1.0327	334.547	1.0355	455.463	1.0288	456.588	1.0366	413.363					1.0336	346.382	1.0366	300.412	1.0342	311.634	1.0358	257.645					1.0289	353.428	1.0292	348.435	1.035	307.976	1.0308	312.252
	1.0362	374.44	1.0375	436.648	1.0402	446.353	1.0328	458.204					1.0347	335.266	1.0377	456.548	1.0307	457.477	1.0386	414.23					1.0356	347.084	1.0383	300.931	1.0358	312.075	1.038	258.318					1.0312	354.303	1.0313	349.14	1.0367	308.431	1.0328	312.901
	1.0383	375.339	1.0394	437.505	1.0421	447.179	1.0351	459.314					1.0368	335.965	1.0399	457.553	1.0327	458.357	1.0406	415.065					1.0377	347.809	1.0403	301.548	1.0375	312.562	1.0402	258.987					1.0333	355.145	1.0333	349.871	1.0383	308.895	1.0349	313.585
	1.0403	376.188	1.0415	438.452	1.044	447.949	1.0372	460.225					1.0387	336.639	1.0419	458.419	1.0346	459.256	1.0426	415.913					1.0399	348.548	1.0424	302.262	1.0393	313.134	1.0424	259.633					1.0354	355.931	1.0355	350.624	1.0402	309.42	1.037	314.306
	1.0423	377.008	1.0437	439.498	1.0458	448.704	1.0389	460.932					1.0407	337.295	1.0436	459.148	1.0365	460.173	1.0447	416.776					1.0421	349.29	1.0446	303.002	1.0413	313.784	1.0444	260.217					1.0374	356.663	1.0376	351.353	1.0422	310.029	1.0392	315.045
	1.0442	377.815	1.046	440.59	1.0477	449.482	1.0405	461.534					1.0426	337.961	1.0453	459.819	1.0385	461.112	1.0467	417.658					1.0442	350.014	1.0467	303.72	1.0434	314.468	1.0463	260.743					1.0393	357.364	1.0396	352.037	1.0443	310.696	1.0413	315.795
	1.0462	378.619	1.0482	441.594	1.0497	450.32	1.0421	462.122					1.0446	338.642	1.047	460.541	1.0406	462.065	1.0488	418.546					1.0462	350.681	1.0488	304.398	1.0455	315.127	1.0481	261.235					1.0412	358.076	1.0415	352.679	1.0464	311.368	1.0435	316.534
	1.0481	379.437	1.0502	442.44	1.0517	451.265	1.0438	462.787					1.0466	339.342	1.0489	461.359	1.0426	463.027	1.0509	419.435					1.0481	351.28	1.0509	305.047	1.0474	315.739	1.0498	261.719					1.0433	358.852	1.0434	353.293	1.0485	312.001	1.0456	317.241
	1.0501	380.28	1.052	443.132	1.054	452.342	1.0456	463.576					1.0486	340.053	1.0509	462.308	1.0446	463.957	1.0529	420.291					1.0499	351.847	1.0529	305.701	1.0493	316.321	1.0516	262.231					1.0455	359.734	1.0453	353.915	1.0505	312.613	1.0476	317.888
	1.0521	381.14	1.0537	443.748	1.0564	453.507	1.0476	464.485					1.0506	340.768	1.0531	463.353	1.0465	464.828	1.0548	421.08					1.0517	352.42	1.055	306.374	1.0513	316.912	1.0536	262.786					1.0479	360.684	1.0473	354.6	1.0526	313.24	1.0495	318.487
	1.0541	382.014	1.0553	444.373	1.0588	454.638	1.0496	465.449					1.0527	341.482	1.0553	464.405	1.0484	465.663	1.0567	421.817					1.0535	353.016	1.0571	307.055	1.0532	317.529	1.0556	263.4					1.0502	361.602	1.0495	355.365	1.0547	313.903	1.0514	319.079
	1.0561	382.871	1.0571	445.082	1.061	455.599	1.0516	466.396					1.0547	342.171	1.0575	465.398	1.0502	466.512	1.0585	422.54					1.0554	353.652	1.0592	307.724	1.0553	318.182	1.0578	264.073					1.0523	362.387	1.0518	356.203	1.0569	314.598	1.0533	319.717
	1.0581	383.668	1.059	445.905	1.0628	456.333	1.0536	467.303					1.0566	342.803	1.0595	466.326	1.0522	467.421	1.0603	423.316					1.0575	354.333	1.0613	308.384	1.0573	318.855	1.06	264.757					1.0542	363.026	1.0542	357.07	1.0591	315.299	1.0554	320.425
	1.0599	384.413	1.0611	446.833	1.0645	456.91	1.0556	468.192					1.0584	343.399	1.0615	467.229	1.0543	468.424	1.0624	424.187					1.0596	355.089	1.0633	309.013	1.0595	319.54	1.0622	265.407					1.0558	363.571	1.0564	357.882	1.0613	315.993	1.0577	321.203
	1.0617	385.15	1.0632	447.796	1.066	457.45	1.0576	469.072					1.0603	344.001	1.0636	468.163	1.0565	469.526	1.0646	425.182					1.0618	355.871	1.0653	309.6	1.0616	320.223	1.0641	265.973					1.0573	364.082	1.0585	358.57	1.0635	316.663	1.06	322.007
	1.0636	385.926	1.0652	448.712	1.0676	458.04	1.0596	469.978					1.0622	344.639	1.0657	469.128	1.0588	470.673	1.0669	426.269					1.064	356.615	1.0671	310.158	1.0636	320.869	1.0659	266.461					1.0589	364.636	1.0603	359.127	1.0655	317.268	1.0622	322.74
	1.0656	386.787	1.0672	449.559	1.0694	458.724	1.0616	470.922					1.0642	345.343	1.0679	470.109	1.0611	471.753	1.0693	427.363					1.066	357.276	1.0689	310.714	1.0656	321.462	1.0676	266.91					1.0607	365.262	1.062	359.614	1.0674	317.817	1.0641	323.345
	1.0678	387.746	1.0691	450.388	1.0712	459.532	1.0637	471.895					1.0663	346.125	1.0701	471.116	1.0631	472.668	1.0716	428.358					1.0678	357.849	1.0708	311.285	1.0674	322.019	1.0693	267.373					1.0626	365.988	1.0636	360.11	1.0692	318.328	1.0658	323.824
	1.0701	388.797	1.0711	451.245	1.0733	460.42	1.0658	472.89					1.0686	346.976	1.0722	472.111	1.0649	473.444	1.0736	429.178					1.0695	358.376	1.0727	311.902	1.0693	322.59	1.0712	267.89					1.0647	366.808	1.0654	360.684	1.071	318.839	1.0673	324.248
	1.0724	389.891	1.0731	452.143	1.0753	461.314	1.068	473.88					1.071	347.845	1.0742	473.023	1.0666	474.144	1.0753	429.835					1.0712	358.918	1.0748	312.579	1.0713	323.202	1.0732	268.486					1.0669	367.678	1.0673	361.352	1.0729	319.41	1.0688	324.671
	1.0747	390.897	1.0752	453.076	1.0773	462.18	1.07	474.783					1.0732	348.626	1.0761	473.835	1.0683	474.85	1.0769	430.426					1.073	359.529	1.0769	313.304	1.0734	323.88	1.0753	269.132					1.0691	368.53	1.0695	362.083	1.075	320.063	1.0704	325.126
	1.0767	391.74	1.0773	454.035	1.0793	463.007	1.072	475.608					1.0751	349.273	1.078	474.615	1.0701	475.627	1.0786	431.034					1.0751	360.237	1.0792	314.05	1.0756	324.637	1.0775	269.775					1.0712	369.325	1.0716	362.829	1.0773	320.802	1.0721	325.645
	1.0785	392.427	1.0794	455.003	1.0812	463.796	1.0738	476.389					1.0769	349.814	1.0798	475.427	1.0721	476.537	1.0803	431.731					1.0773	361.016	1.0814	314.759	1.078	325.427	1.0795	270.389					1.0732	370.066	1.0737	363.55	1.0796	321.564	1.0739	326.248
	1.0802	393.045	1.0815	455.95	1.0831	464.58	1.0757	477.168					1.0786	350.32	1.0818	476.294	1.0742	477.562	1.0822	432.537					1.0795	361.779	1.0833	315.379	1.0803	326.197	1.0815	270.986					1.0751	370.758	1.0757	364.243	1.0819	322.272	1.076	326.92
	1.0819	393.673	1.0836	456.84	1.085	465.38	1.0776	477.984					1.0803	350.853	1.0839	477.269	1.0763	478.627	1.0843	433.429					1.0816	362.484	1.0851	315.909	1.0824	326.867	1.0836	271.568					1.077	371.445	1.0777	364.921	1.0839	322.863	1.078	327.619
	1.0837	394.377	1.0855	457.663	1.087	466.22	1.0795	478.85					1.0821	351.454	1.0861	478.363	1.0785	479.662	1.0864	434.351					1.0835	363.14	1.0868	316.392	1.0843	327.41	1.0856	272.162					1.079	372.189	1.0798	365.623	1.0856	323.338	1.0801	328.316
	1.0856	395.202	1.0874	458.466	1.089	467.092	1.0816	479.796					1.0841	352.148	1.0885	479.538	1.0806	480.651	1.0884	435.241					1.0855	363.792	1.0885	316.871	1.086	327.869	1.0877	272.77					1.0811	373.008	1.082	366.37	1.0872	323.745	1.0821	328.993
	1.0877	396.122	1.0893	459.298	1.091	467.993	1.0838	480.836					1.0862	352.913	1.0909	480.663	1.0826	481.61	1.0904	436.056					1.0875	364.454	1.0902	317.398	1.0876	328.32	1.0897	273.384					1.0833	373.864	1.0842	367.145	1.0887	324.144	1.0842	329.668
	1.0898	397.06	1.0914	460.218	1.0931	468.897	1.086	481.883					1.0883	353.678	1.093	481.597	1.0847	482.568	1.0923	436.825					1.0895	365.133	1.0922	318.01	1.0893	328.812	1.0918	274.003					1.0855	374.691	1.0864	367.916	1.0903	324.587	1.0862	330.354
	1.0919	397.958	1.0936	461.256	1.0951	469.781	1.0881	482.832					1.0904	354.407	1.0948	482.325	1.0867	483.548	1.0942	437.601					1.0915	365.817	1.0943	318.702	1.0912	329.386	1.0939	274.614					1.0875	375.448	1.0886	368.664	1.0921	325.105	1.0883	331.062
	1.0939	398.821	1.096	462.381	1.0971	470.603	1.09	483.638					1.0924	355.102	1.0964	482.941	1.0888	484.535	1.0961	438.402					1.0936	366.52	1.0965	319.417	1.0932	330.041	1.0959	275.209					1.0894	376.124	1.0907	369.364	1.0941	325.713	1.0905	331.779
	1.0959	399.689	1.0984	463.501	1.0989	471.362	1.0918	484.342					1.0944	355.819	1.098	483.532	1.0909	485.541	1.098	439.238					1.0957	367.235	1.0986	320.113	1.0954	330.753	1.0979	275.75					1.0912	376.757	1.0926	370.009	1.0962	326.393	1.0926	332.497
	1.098	400.592	1.1006	464.503	1.1008	472.122	1.0935	484.998					1.0965	356.57	1.0996	484.167	1.0931	486.566	1.1001	440.12					1.0978	367.926	1.1007	320.775	1.0976	331.446	1.0997	276.258					1.093	377.409	1.0945	370.615	1.0985	327.096	1.0947	333.212
	1.1001	401.524	1.1026	465.308	1.1028	472.951	1.0952	485.705					1.0986	357.342	1.1014	484.918	1.0952	487.553	1.1022	441.048					1.0997	368.562	1.1027	321.426	1.0997	332.109	1.1015	276.763					1.0949	378.097	1.0964	371.214	1.1007	327.799	1.0968	333.893
	1.1022	402.472	1.1043	465.947	1.1048	473.887	1.0971	486.543					1.1008	358.114	1.1033	485.816	1.0972	488.478	1.1043	441.958					1.1015	369.153	1.1047	322.07	1.1017	332.742	1.1034	277.304					1.0969	378.846	1.0983	371.835	1.1028	328.484	1.0988	334.522
	1.1044	403.423	1.1059	466.499	1.1071	474.916	1.0992	487.547					1.1029	358.889	1.1054	486.771	1.0992	489.349	1.1063	442.785					1.1034	369.732	1.1068	322.726	1.1037	333.379	1.1055	277.919					1.099	379.678	1.1003	372.513	1.1049	329.139	1.1007	335.094
	1.1066	404.376	1.1075	467.05	1.1094	475.993	1.1015	488.657					1.1051	359.658	1.1075	487.727	1.1011	490.196	1.1082	443.538					1.1052	370.347	1.1089	323.392	1.1058	334.038	1.1077	278.613					1.1012	380.515	1.1025	373.264	1.107	329.764	1.1025	335.634
	1.1087	405.278	1.1091	467.688	1.1117	477.039	1.1037	489.755					1.1072	360.388	1.1096	488.648	1.103	491.102	1.11	444.268					1.1073	371.041	1.111	324.05	1.1079	334.708	1.1101	279.361					1.1032	381.247	1.1048	374.066	1.109	330.361	1.1042	336.187
	1.1107	406.122	1.1109	468.449	1.1138	477.954	1.1059	490.769					1.1092	361.073	1.1116	489.513	1.1052	492.139	1.1118	445.005					1.1095	371.833	1.113	324.704	1.1101	335.399	1.1125	280.098					1.105	381.866	1.107	374.836	1.1109	330.956	1.1061	336.793
	1.1126	406.912	1.1129	469.332	1.1157	478.704	1.108	491.703					1.1111	361.732	1.1135	490.362	1.1076	493.317	1.1138	445.81					1.1119	372.693	1.1151	325.34	1.1122	336.103	1.1147	280.741					1.1067	382.42	1.109	375.494	1.1129	331.546	1.1082	337.467
	1.1146	407.706	1.115	470.282	1.1175	479.347	1.11	492.597					1.1131	362.396	1.1154	491.205	1.1101	494.567	1.1159	446.74					1.1143	373.551	1.117	325.94	1.1144	336.779	1.1166	281.263					1.1083	382.96	1.1108	376.023	1.1149	332.124	1.1103	338.187
	1.1166	408.555	1.1171	471.223	1.1192	479.983	1.1121	493.517					1.1151	363.114	1.1174	492.064	1.1124	495.714	1.1182	447.808					1.1165	374.307	1.1188	326.492	1.1164	337.42	1.1183	281.694					1.11	383.521	1.1123	376.472	1.1168	332.691	1.1125	338.935
	1.1187	409.518	1.1191	472.128	1.1209	480.675	1.1142	494.488					1.1173	363.918	1.1194	492.938	1.1145	496.618	1.1207	448.975					1.1184	374.924	1.1207	327.038	1.1184	338.029	1.1199	282.1					1.1117	384.144	1.1139	376.913	1.1187	333.223	1.1147	339.665
	1.1211	410.613	1.1212	473.016	1.1228	481.472	1.1164	495.491					1.1197	364.823	1.1213	493.823	1.1162	497.306	1.1231	450.105					1.1201	375.447	1.1226	327.621	1.1203	338.599	1.1215	282.522					1.1137	384.881	1.1155	377.384	1.1205	333.727	1.1168	340.34
	1.1236	411.766	1.1232	473.918	1.1249	482.384	1.1186	496.488					1.1222	365.752	1.1233	494.716	1.1178	497.904	1.1253	451.043					1.1218	375.93	1.1246	328.268	1.1222	339.181	1.1232	282.99					1.1158	385.735	1.1172	377.916	1.1223	334.22	1.1187	340.929
	1.1259	412.814	1.1253	474.82	1.127	483.339	1.1207	497.446					1.1245	366.566	1.1253	495.591	1.1193	498.523	1.1272	451.78					1.1234	376.43	1.1268	328.986	1.1242	339.796	1.1251	283.539					1.1182	386.661	1.1191	378.546	1.1241	334.736	1.1205	341.459
	1.1279	413.657	1.1273	475.727	1.1291	484.265	1.1227	498.33					1.1264	367.192	1.1272	496.403	1.121	499.197	1.1289	452.393					1.1252	376.995	1.1291	329.754	1.1263	340.483	1.1272	284.156					1.1205	387.589	1.1211	379.26	1.126	335.303	1.1222	341.986
	1.1296	414.307	1.1294	476.639	1.1311	485.136	1.1246	499.147					1.128	367.669	1.129	497.155	1.1227	499.976	1.1305	452.984					1.1271	377.637	1.1314	330.534	1.1286	341.246	1.1293	284.797					1.1228	388.458	1.1232	379.98	1.1281	335.943	1.1241	342.572
	1.1313	414.881	1.1315	477.542	1.1331	485.977	1.1265	499.913					1.1295	368.095	1.1308	497.896	1.1247	500.88	1.1323	453.645					1.1292	378.338	1.1337	331.261	1.131	342.008	1.1314	285.402					1.1249	389.271	1.1252	380.651	1.1302	336.63	1.1261	343.256
	1.1328	415.436	1.1335	478.389	1.1351	486.835	1.1283	500.698					1.1311	368.55	1.1327	498.686	1.1268	501.866	1.1341	454.42					1.1313	379.053	1.1356	331.87	1.1331	342.682	1.1333	285.955					1.127	390.053	1.1272	381.291	1.1325	337.333	1.1283	344.012
	1.1345	416.055	1.1354	479.182	1.1372	487.742	1.1303	501.586					1.1328	369.075	1.1346	499.565	1.1289	502.887	1.1362	455.316					1.1333	379.721	1.1374	332.375	1.135	343.222	1.1352	286.485					1.129	390.828	1.1291	381.937	1.1347	338	1.1305	344.781
	1.1362	416.774	1.1373	479.919	1.1393	488.685	1.1325	502.625					1.1346	369.695	1.1368	500.552	1.1311	503.884	1.1384	456.263					1.1352	380.347	1.1391	332.831	1.1366	343.671	1.1371	287.036					1.1311	391.608	1.1312	382.618	1.1367	338.596	1.1327	345.511
	1.1382	417.623	1.1391	480.625	1.1415	489.654	1.1348	503.787					1.1366	370.428	1.1391	501.646	1.1331	504.835	1.1405	457.194					1.1371	380.963	1.1407	333.302	1.1382	344.073	1.1391	287.604					1.1332	392.395	1.1332	383.312	1.1385	339.116	1.1348	346.206
	1.1403	418.55	1.1409	481.343	1.1437	490.632	1.1372	504.955					1.1388	371.199	1.1414	502.785	1.1352	505.75	1.1426	458.084					1.139	381.607	1.1425	333.825	1.1397	344.474	1.1411	288.195					1.1353	393.174	1.1353	384.019	1.1402	339.602	1.1368	346.888
	1.1424	419.478	1.1428	482.113	1.1458	491.552	1.1394	505.972					1.1409	371.971	1.1437	503.836	1.1372	506.636	1.1446	458.963					1.141	382.269	1.1444	334.435	1.1413	344.916	1.1432	288.809					1.1374	393.939	1.1374	384.743	1.142	340.1	1.1389	347.585
	1.1445	420.373	1.1448	482.979	1.1478	492.402	1.1413	506.766					1.143	372.71	1.1457	504.704	1.1392	507.551	1.1467	459.86					1.1431	382.973	1.1465	335.108	1.143	345.429	1.1453	289.455					1.1393	394.664	1.1396	385.478	1.1439	340.654	1.1411	348.296
	1.1465	421.214	1.1469	483.935	1.1497	493.197	1.143	507.373					1.145	373.406	1.1475	505.418	1.1413	508.519	1.1489	460.805					1.1452	383.692	1.1487	335.785	1.145	346.026	1.1475	290.086					1.1413	395.356	1.1417	386.204	1.1459	341.291	1.1432	348.996
	1.1484	422.02	1.1492	484.972	1.1517	493.972	1.1445	507.899					1.147	374.101	1.1492	506.066	1.1434	509.492	1.151	461.748					1.1473	384.407	1.1507	336.422	1.147	346.675	1.1495	290.662					1.1431	396.017	1.1438	386.876	1.1482	342.002	1.1453	349.662
	1.1504	422.858	1.1514	486.032	1.1536	494.784	1.146	508.45					1.1491	374.808	1.1509	506.729	1.1454	510.435	1.1532	462.683					1.1493	385.084	1.1526	337.002	1.1491	347.326	1.1514	291.199					1.145	396.695	1.1457	387.478	1.1504	342.72	1.1473	350.309
	1.1525	423.752	1.1536	487.019	1.1557	495.697	1.1476	509.07					1.1512	375.552	1.1527	507.495	1.1474	511.303	1.1553	463.589					1.1513	385.72	1.1545	337.551	1.1511	347.96	1.1533	291.729					1.147	397.459	1.1475	388.044	1.1526	343.393	1.1493	350.913
	1.1546	424.683	1.1556	487.853	1.158	496.755	1.1494	509.814					1.1533	376.305	1.1547	508.404	1.1493	512.104	1.1574	464.442					1.1531	386.329	1.1563	338.12	1.1531	348.586	1.1552	292.28					1.1492	398.301	1.1493	388.609	1.1546	344.019	1.1511	351.476
	1.1567	425.633	1.1574	488.552	1.1604	497.92	1.1514	510.718					1.1554	377.06	1.1569	509.407	1.151	512.862	1.1593	465.226					1.155	386.941	1.1583	338.721	1.1551	349.227	1.1573	292.893					1.1515	399.166	1.1512	389.205	1.1567	344.623	1.1529	352.018
	1.1589	426.58	1.1592	489.222	1.1629	499.052	1.1535	511.725					1.1575	377.783	1.1591	510.429	1.1528	513.613	1.1612	465.974					1.157	387.572	1.1603	339.363	1.1572	349.895	1.1595	293.554					1.1538	400.045	1.1532	389.853	1.1587	345.245	1.1547	352.576
	1.1609	427.467	1.1609	489.925	1.165	499.976	1.1557	512.742					1.1595	378.447	1.1612	511.401	1.1546	514.403	1.163	466.729					1.159	388.245	1.1624	340.034	1.1593	350.577	1.1618	294.252					1.156	400.902	1.1553	390.558	1.1609	345.91	1.1566	353.173
	1.1629	428.253	1.1629	490.741	1.1669	500.678	1.1578	513.697					1.1614	379.053	1.1633	512.323	1.1565	515.257	1.165	467.524					1.1612	388.994	1.1645	340.723	1.1615	351.259	1.1641	294.978					1.158	401.638	1.1574	391.308	1.163	346.576	1.1586	353.842
	1.1647	428.959	1.165	491.688	1.1685	501.238	1.1598	514.572					1.1631	379.609	1.1653	513.216	1.1586	516.219	1.167	468.385					1.1635	389.814	1.1667	341.403	1.1636	351.925	1.1664	295.637					1.1598	402.233	1.1596	392.053	1.1651	347.217	1.1609	354.618
	1.1665	429.659	1.1672	492.73	1.1701	501.746	1.1617	515.42					1.1649	380.178	1.1673	514.12	1.1608	517.292	1.1692	469.354					1.1659	390.662	1.1687	342.03	1.1657	352.584	1.1683	296.181					1.1614	402.756	1.1617	392.731	1.1672	347.818	1.1633	355.469
	1.1683	430.405	1.1695	493.759	1.1716	502.283	1.1637	516.278					1.1667	380.778	1.1694	515.056	1.1631	518.4	1.1715	470.418					1.1681	391.457	1.1706	342.598	1.1677	353.198	1.1701	296.636					1.163	403.272	1.1636	393.328	1.1691	348.378	1.1657	356.303
	1.1702	431.224	1.1716	494.698	1.1733	502.937	1.1657	517.15					1.1687	381.429	1.1715	516.001	1.1653	519.46	1.1738	471.454					1.1701	392.109	1.1724	343.135	1.1696	353.763	1.1718	297.053					1.1647	403.848	1.1653	393.869	1.1709	348.894	1.1679	357.036
	1.1723	432.147	1.1737	495.582	1.1752	503.72	1.1676	518.033					1.1707	382.133	1.1736	516.961	1.1673	520.398	1.1759	472.325					1.1719	392.648	1.1743	343.678	1.1715	354.291	1.1734	297.484					1.1666	404.519	1.1671	394.406	1.1727	349.387	1.1698	357.633
	1.1745	433.165	1.1757	496.458	1.1772	504.601	1.1697	518.924					1.1728	382.907	1.1757	517.941	1.1692	521.202	1.1777	472.994					1.1736	393.137	1.1762	344.278	1.1733	354.805	1.1752	297.978					1.1686	405.27	1.1689	394.98	1.1745	349.89	1.1715	358.122
	1.1768	434.196	1.1778	497.367	1.1793	505.528	1.1717	519.839					1.175	383.718	1.1778	518.881	1.1709	521.933	1.1793	473.533					1.1753	393.643	1.1783	344.951	1.1751	355.336	1.1772	298.549					1.1707	406.073	1.1709	395.654	1.1764	350.43	1.1731	358.575
	1.1789	435.163	1.1799	498.293	1.1814	506.439	1.1737	520.741					1.1771	384.484	1.1798	519.752	1.1727	522.662	1.1808	474.038					1.1771	394.217	1.1806	345.698	1.177	355.914	1.1793	299.183					1.1728	406.868	1.1731	396.43	1.1784	351.051	1.1748	359.067
	1.1809	436.007	1.1821	499.203	1.1834	507.314	1.1756	521.575					1.1791	385.161	1.1818	520.555	1.1745	523.469	1.1823	474.571					1.1791	394.866	1.1829	346.482	1.179	356.556	1.1814	299.825					1.1749	407.618	1.1754	397.27	1.1807	351.772	1.1766	359.621
	1.1827	436.721	1.1841	500.085	1.1854	508.161	1.1775	522.335					1.1809	385.752	1.1836	521.351	1.1766	524.418	1.184	475.181					1.1812	395.584	1.1852	347.227	1.1812	357.261	1.1835	300.44					1.1768	408.334	1.1777	398.08	1.1831	352.564	1.1786	360.26
	1.1844	437.363	1.1861	500.923	1.1875	509.009	1.1793	523.072					1.1827	386.296	1.1856	522.207	1.1788	525.475	1.1858	475.913					1.1833	396.327	1.1873	347.876	1.1835	357.984	1.1856	301.027					1.1788	409.047	1.1799	398.813	1.1854	353.319	1.1807	360.96
	1.1862	438.02	1.188	501.684	1.1896	509.91	1.1812	523.874					1.1844	386.857	1.1878	523.182	1.181	526.519	1.1878	476.76					1.1854	397.033	1.1892	348.424	1.1856	358.673	1.1876	301.613					1.1807	409.75	1.182	399.508	1.1876	353.966	1.1828	361.646
	1.188	438.772	1.1899	502.396	1.1917	510.867	1.1832	524.766					1.1863	387.501	1.1901	524.298	1.1831	527.474	1.1899	477.68					1.1875	397.711	1.191	348.911	1.1877	359.298	1.1897	302.22					1.1827	410.472	1.1841	400.195	1.1895	354.501	1.1849	362.302
	1.19	439.648	1.1917	503.111	1.1939	511.848	1.1853	525.772					1.1884	388.273	1.1926	525.494	1.185	528.352	1.192	478.59					1.1895	398.38	1.1927	349.384	1.1895	359.851	1.1918	302.863					1.1847	411.227	1.1861	400.887	1.1912	354.955	1.1868	362.921
	1.1921	440.616	1.1935	503.876	1.1961	512.827	1.1876	526.87					1.1907	389.108	1.195	526.606	1.187	529.205	1.194	479.468					1.1916	399.066	1.1945	349.899	1.1913	360.355	1.194	303.518					1.1868	412.015	1.1882	401.585	1.1928	355.386	1.1887	363.506
	1.1943	441.567	1.1955	504.748	1.1983	513.731	1.1899	527.974					1.1929	389.907	1.1971	527.484	1.1889	530.081	1.196	480.32					1.1937	399.763	1.1964	350.495	1.1931	360.871	1.1962	304.168					1.1889	412.801	1.1903	402.267	1.1945	355.856	1.1907	364.109
	1.1964	442.459	1.1977	505.76	1.2002	514.518	1.1921	528.978					1.195	390.654	1.1988	528.155	1.1909	530.986	1.198	481.167					1.1958	400.47	1.1985	351.162	1.195	361.464	1.1984	304.801					1.191	413.542	1.1923	402.921	1.1964	356.398	1.1927	364.772
	1.1984	443.3	1.2001	506.901	1.202	515.206	1.1941	529.812					1.197	391.358	1.2004	528.736	1.193	531.916	1.2001	482.027					1.1979	401.18	1.2006	351.831	1.1971	362.147	1.2004	305.387					1.1929	414.235	1.1942	403.531	1.1985	357.012	1.1948	365.481
	1.2004	444.145	1.2025	508.083	1.2038	515.862	1.1959	530.508					1.199	392.046	1.202	529.308	1.195	532.865	1.2021	482.916					1.2	401.9	1.2027	352.467	1.1994	362.889	1.2024	305.937					1.1948	414.909	1.1961	404.095	1.2006	357.673	1.197	366.189
	1.2024	445.018	1.2049	509.153	1.2056	516.544	1.1976	531.143					1.201	392.736	1.2036	529.939	1.1971	533.818	1.2042	483.829					1.2021	402.6	1.2046	353.075	1.2016	363.619	1.2043	306.471					1.1967	415.58	1.1978	404.632	1.2027	358.315	1.1992	366.897
	1.2045	445.916	1.2069	509.982	1.2074	517.302	1.1993	531.798					1.203	393.434	1.2054	530.681	1.1992	534.747	1.2064	484.747					1.2041	403.262	1.2066	353.679	1.2038	364.286	1.2062	307.008					1.1986	416.296	1.1996	405.174	1.2047	358.9	1.2013	367.573
	1.2066	446.841	1.2086	510.601	1.2094	518.159	1.2011	532.565					1.2051	394.155	1.2074	531.543	1.2011	535.601	1.2085	485.657					1.2061	403.88	1.2087	354.315	1.2058	364.916	1.2082	307.562					1.2007	417.079	1.2015	405.758	1.2067	359.463	1.2032	368.166
	1.2087	447.766	1.2102	511.136	1.2116	519.131	1.2031	533.481					1.2072	394.902	1.2095	532.483	1.2029	536.391	1.2106	486.512					1.208	404.49	1.2108	354.991	1.2079	365.55	1.2102	308.163					1.203	417.965	1.2035	406.417	1.2086	360.007	1.205	368.697
	1.2108	448.674	1.2118	511.679	1.2138	520.16	1.2053	534.501					1.2093	395.649	1.2116	533.456	1.2048	537.176	1.2125	487.274					1.2099	405.129	1.213	355.686	1.21	366.196	1.2124	308.812					1.2054	418.923	1.2057	407.183	1.2105	360.555	1.2068	369.212
	1.2128	449.527	1.2134	512.298	1.216	521.129	1.2075	535.524					1.2113	396.346	1.2137	534.404	1.2067	538.04	1.2144	487.979					1.212	405.832	1.2152	356.388	1.2121	366.86	1.2146	309.497					1.2078	419.846	1.2081	408.046	1.2125	361.154	1.2086	369.774
	1.2146	450.293	1.2152	513.032	1.218	521.964	1.2096	536.498					1.2132	396.979	1.2157	535.288	1.2088	539.017	1.2161	488.668					1.2143	406.61	1.2174	357.066	1.2142	367.517	1.2168	310.145					1.2099	420.627	1.2105	408.941	1.2146	361.787	1.2106	370.4
	1.2165	451.013	1.2172	513.891	1.2199	522.657	1.2117	537.421					1.2151	397.582	1.2177	536.143	1.2111	540.105	1.218	489.385					1.2166	407.434	1.2194	357.699	1.2163	368.166	1.2188	310.699					1.2118	421.267	1.2128	409.733	1.2167	362.425	1.2127	371.103
	1.2183	451.751	1.2193	514.8	1.2216	523.279	1.2137	538.329					1.2169	398.199	1.2197	537.001	1.2134	541.256	1.2199	490.181					1.2189	408.204	1.2214	358.296	1.2183	368.778	1.2205	311.145					1.2135	421.824	1.2148	410.363	1.2188	363.065	1.215	371.879
	1.2202	452.562	1.2213	515.674	1.2232	523.895	1.2158	539.261					1.2189	398.875	1.2218	537.891	1.2157	542.366	1.222	491.079					1.2209	408.847	1.2233	358.864	1.2202	369.346	1.2221	311.532					1.2152	422.372	1.2165	410.869	1.2208	363.667	1.2174	372.688
	1.2223	453.475	1.2233	516.507	1.225	524.594	1.2179	540.216					1.221	399.642	1.2238	538.803	1.2179	543.336	1.2242	492.051					1.2226	409.357	1.2252	359.426	1.2221	369.875	1.2236	311.905					1.2169	422.974	1.2182	411.326	1.2228	364.225	1.2197	373.448
	1.2245	454.493	1.2253	517.31	1.227	525.428	1.22	541.167					1.2233	400.477	1.226	539.74	1.2198	544.136	1.2264	493.028					1.2242	409.787	1.2271	360.003	1.2239	370.387	1.2252	312.305					1.2188	423.653	1.2198	411.805	1.2246	364.752	1.2217	374.093
	1.2269	455.578	1.2272	518.093	1.2292	526.396	1.2221	542.115					1.2256	401.338	1.228	540.658	1.2215	544.816	1.2286	493.928					1.2257	410.199	1.2292	360.635	1.2257	370.904	1.2269	312.763					1.2209	424.428	1.2216	412.354	1.2265	365.273	1.2236	374.627
	1.2292	456.637	1.2291	518.88	1.2314	527.411	1.2242	543.037					1.2279	402.145	1.23	541.507	1.2231	545.456	1.2305	494.702					1.2272	410.65	1.2314	361.339	1.2276	371.469	1.2288	313.303					1.223	425.219	1.2235	412.979	1.2284	365.82	1.2253	375.088
	1.2313	457.527	1.2311	519.685	1.2336	528.375	1.2262	543.91					1.2299	402.827	1.2319	542.28	1.2248	546.136	1.2323	495.369					1.2289	411.164	1.2337	362.101	1.2297	372.124	1.2309	313.913					1.225	425.971	1.2256	413.667	1.2304	366.415	1.2269	375.547
	1.2331	458.236	1.233	520.521	1.2356	529.242	1.2281	544.725					1.2317	403.382	1.2337	542.991	1.2266	546.907	1.234	496.016					1.2308	411.758	1.236	362.848	1.2319	372.88	1.233	314.549					1.2271	426.705	1.2277	414.387	1.2325	367.084	1.2287	376.069
	1.2348	458.834	1.235	521.383	1.2376	530.051	1.23	545.516					1.2333	403.863	1.2355	543.715	1.2286	547.788	1.2358	496.72					1.2328	412.421	1.2381	363.488	1.2343	373.679	1.2351	315.172					1.2291	427.427	1.2298	415.082	1.2349	367.829	1.2306	376.678
	1.2364	459.409	1.2371	522.258	1.2396	530.87	1.232	546.335					1.2349	404.333	1.2373	544.478	1.2307	548.769	1.2378	497.54					1.2349	413.115	1.2399	363.995	1.2367	374.439	1.2371	315.767					1.2311	428.166	1.2318	415.715	1.2373	368.591	1.2327	377.35
	1.2381	460.036	1.2391	523.113	1.2416	531.732	1.234	547.239					1.2366	404.85	1.2393	545.313	1.2328	549.772	1.2399	498.506					1.2369	413.785	1.2415	364.412	1.2388	375.079	1.2391	316.349					1.2332	428.951	1.2337	416.318	1.2395	369.27	1.2348	378.027
	1.2399	460.774	1.241	523.92	1.2437	532.602	1.2362	548.267					1.2385	405.464	1.2414	546.247	1.2349	550.718	1.2422	499.557					1.2389	414.43	1.243	364.794	1.2406	375.588	1.2411	316.928					1.2354	429.753	1.2356	416.927	1.2414	369.812	1.2368	378.68
	1.2419	461.641	1.2429	524.669	1.2458	533.48	1.2386	549.423					1.2405	406.168	1.2436	547.261	1.2368	551.576	1.2445	500.582					1.2408	415.068	1.2445	365.182	1.2422	376.014	1.2432	317.509					1.2375	430.558	1.2376	417.55	1.2432	370.272	1.2388	379.301
	1.244	462.619	1.2447	525.409	1.2478	534.352	1.2411	550.608					1.2426	406.921	1.2458	548.3	1.2387	552.384	1.2467	501.515					1.2429	415.725	1.2462	365.632	1.2439	376.436	1.2452	318.108					1.2397	431.358	1.2396	418.205	1.2449	370.705	1.2407	379.913
	1.2462	463.603	1.2466	526.191	1.2498	535.188	1.2434	551.678					1.2446	407.652	1.248	549.267	1.2406	553.196	1.2488	502.375					1.2449	416.419	1.248	366.17	1.2456	376.911	1.2473	318.72					1.2418	432.142	1.2417	418.909	1.2466	371.16	1.2427	380.55
	1.2483	464.522	1.2486	527.061	1.2518	535.963	1.2454	552.511					1.2466	408.317	1.2499	550.095	1.2425	554.038	1.2508	503.207					1.2471	417.145	1.25	366.792	1.2474	377.467	1.2494	319.345					1.2439	432.871	1.2439	419.642	1.2484	371.688	1.2448	381.216
	1.2503	465.348	1.2508	528.035	1.2536	536.691	1.2471	553.151					1.2485	408.944	1.2518	550.815	1.2445	554.934	1.2529	504.062					1.2492	417.876	1.2521	367.45	1.2494	378.087	1.2515	319.955					1.2458	433.576	1.2461	420.365	1.2504	372.285	1.2469	381.904
	1.2522	466.136	1.2531	529.083	1.2555	537.42	1.2487	553.683					1.2504	409.569	1.2535	551.467	1.2465	555.863	1.2549	504.936					1.2514	418.578	1.2542	368.104	1.2516	378.757	1.2535	320.517					1.2478	434.286	1.2481	421.05	1.2525	372.918	1.249	382.597
	1.2541	466.938	1.2554	530.145	1.2574	538.204	1.2502	554.217					1.2523	410.209	1.2552	552.157	1.2486	556.845	1.257	505.795					1.2534	419.242	1.2562	368.723	1.2537	379.419	1.2554	321.028					1.2498	435.021	1.2501	421.657	1.2546	373.531	1.2511	383.279
	1.2561	467.779	1.2576	531.112	1.2594	539.073	1.2519	554.841					1.2543	410.891	1.2571	552.952	1.2507	557.79	1.2591	506.628					1.2554	419.853	1.2582	369.325	1.2557	380.034	1.2572	321.523					1.2519	435.818	1.2519	422.218	1.2566	374.113	1.2532	383.937
	1.2581	468.64	1.2596	531.893	1.2616	540.041	1.2537	555.592					1.2563	411.63	1.2592	553.887	1.2527	558.642	1.261	507.424					1.2572	420.416	1.2602	369.946	1.2577	380.6	1.2591	322.025					1.2543	436.715	1.2538	422.795	1.2586	374.676	1.2552	384.549
	1.2601	469.535	1.2613	532.532	1.2639	541.093	1.2557	556.469					1.2585	412.425	1.2614	554.906	1.2545	559.433	1.2629	508.16					1.259	420.959	1.2623	370.578	1.2596	381.147	1.261	322.554					1.2567	437.682	1.2557	423.424	1.2606	375.245	1.2571	385.122
	1.2623	470.485	1.263	533.123	1.2662	542.139	1.2578	557.432					1.2607	413.227	1.2636	555.906	1.2564	560.225	1.2647	508.846					1.2608	421.505	1.2644	371.23	1.2615	381.714	1.263	323.123					1.2591	438.594	1.2578	424.121	1.2626	375.841	1.2589	385.689
	1.2644	471.41	1.2647	533.758	1.2684	543.067	1.2599	558.428					1.2628	413.966	1.2657	556.826	1.2583	561.047	1.2665	509.524					1.2627	422.103	1.2665	371.895	1.2635	382.324	1.2651	323.74					1.2612	439.355	1.2601	424.897	1.2646	376.454	1.2609	386.29
	1.2664	472.247	1.2666	534.506	1.2704	543.839	1.262	559.365					1.2648	414.62	1.2677	557.683	1.2603	561.939	1.2683	510.238					1.2647	422.764	1.2686	372.544	1.2656	382.978	1.2673	324.39					1.263	439.944	1.2625	425.706	1.2668	377.088	1.263	386.962
	1.2683	473.038	1.2686	535.39	1.2722	544.476	1.264	560.226					1.2666	415.232	1.2697	558.523	1.2624	562.947	1.2703	511.041					1.2669	423.486	1.2707	373.182	1.2678	383.66	1.2695	325.039					1.2646	440.434	1.2647	426.445	1.2689	377.727	1.2652	387.704
	1.2701	473.797	1.2708	536.367	1.2738	545.044	1.266	561.068					1.2685	415.843	1.2717	559.373	1.2648	564.066	1.2724	511.982					1.2692	424.247	1.2727	373.776	1.27	384.344	1.2715	325.63					1.2661	440.882	1.2667	427.059	1.271	378.357	1.2675	388.476
	1.272	474.575	1.273	537.346	1.2754	545.614	1.268	561.925					1.2705	416.508	1.2738	560.252	1.2671	565.23	1.2748	513.053					1.2714	424.987	1.2746	374.313	1.2721	384.991	1.2734	326.157					1.2676	441.341	1.2684	427.568	1.273	378.954	1.2698	389.2
	1.274	475.417	1.2751	538.269	1.2771	546.255	1.2701	562.819					1.2725	417.233	1.2758	561.158	1.2694	566.308	1.2773	514.186					1.2734	425.66	1.2764	374.816	1.274	385.588	1.2753	326.643					1.2692	441.868	1.2701	428.027	1.2749	379.495	1.2718	389.797
	1.2762	476.358	1.2771	539.139	1.279	547.026	1.2722	563.747					1.2746	418.019	1.2779	562.057	1.2715	567.215	1.2796	515.235					1.2753	426.239	1.2782	375.315	1.2759	386.137	1.277	327.125					1.271	442.48	1.2717	428.477	1.2768	380.004	1.2735	390.287
	1.2784	477.393	1.2792	539.992	1.2811	547.934	1.2743	564.676					1.2769	418.875	1.28	562.936	1.2733	567.976	1.2817	516.079					1.277	426.746	1.28	375.849	1.2778	386.67	1.2789	327.652					1.2729	443.169	1.2735	428.983	1.2786	380.52	1.2751	390.705
	1.2807	478.45	1.2812	540.855	1.2833	548.913	1.2764	565.569					1.2793	419.747	1.2819	563.763	1.275	568.67	1.2835	516.73					1.2788	427.248	1.282	376.447	1.2797	387.244	1.281	328.26					1.2748	443.882	1.2754	429.589	1.2806	381.085	1.2767	391.111
	1.2829	479.412	1.2833	541.744	1.2855	549.857	1.2784	566.409					1.2815	420.527	1.2838	564.52	1.2768	569.381	1.2851	517.271					1.2806	427.81	1.2841	377.107	1.2817	387.869	1.2832	328.936					1.2768	444.583	1.2775	430.292	1.2827	381.714	1.2783	391.55
	1.2849	480.222	1.2854	542.651	1.2875	550.684	1.2803	567.191					1.2834	421.171	1.2856	565.244	1.2786	570.178	1.2867	517.817					1.2826	428.48	1.2863	377.815	1.2839	388.56	1.2855	329.631					1.2788	445.297	1.2796	431.012	1.285	382.422	1.28	392.045
	1.2867	480.915	1.2875	543.577	1.2894	551.448	1.2821	567.93					1.2852	421.708	1.2875	565.989	1.2806	571.081	1.2884	518.462					1.2848	429.249	1.2886	378.536	1.2862	389.293	1.2877	330.276					1.2808	446.013	1.2818	431.697	1.2873	383.167	1.2818	392.623
	1.2884	481.566	1.2896	544.493	1.2913	552.198	1.284	568.669					1.2869	422.217	1.2894	566.813	1.2828	572.077	1.2903	519.226					1.2871	430.051	1.2908	379.195	1.2885	390.013	1.2898	330.879					1.2828	446.723	1.2838	432.347	1.2896	383.851	1.2839	393.282
	1.2902	482.25	1.2917	545.36	1.2932	552.973	1.2858	569.436					1.2886	422.769	1.2915	567.732	1.285	573.085	1.2923	520.105					1.2894	430.842	1.2927	379.761	1.2906	390.655	1.2918	331.462					1.2848	447.454	1.2858	432.985	1.2916	384.411	1.286	393.975
	1.2921	483.033	1.2936	546.159	1.2952	553.78	1.2878	570.292					1.2905	423.402	1.2937	568.739	1.2871	574.035	1.2945	521.043					1.2916	431.583	1.2945	380.25	1.2925	391.189	1.2939	332.052					1.2868	448.202	1.2878	433.635	1.2933	384.85	1.2881	394.653
	1.2941	483.932	1.2956	546.919	1.2972	554.609	1.2899	571.259					1.2925	424.135	1.296	569.817	1.2891	574.942	1.2967	521.957					1.2937	432.303	1.2962	380.723	1.2942	391.664	1.2959	332.649					1.2889	448.954	1.2899	434.3	1.2949	385.227	1.2902	395.305
	1.2963	484.918	1.2975	547.689	1.2993	555.489	1.2922	572.308					1.2947	424.937	1.2983	570.867	1.2911	575.848	1.2987	522.794					1.2958	433.001	1.298	381.243	1.2959	392.119	1.298	333.252					1.291	449.694	1.2919	434.973	1.2964	385.601	1.2922	395.936
	1.2985	485.89	1.2995	548.533	1.3013	556.369	1.2944	573.354					1.2969	425.714	1.3004	571.792	1.2932	576.796	1.3007	523.55					1.298	433.693	1.3	381.844	1.2977	392.596	1.3001	333.844					1.293	450.428	1.294	435.664	1.298	386.003	1.2942	396.551
	1.3006	486.795	1.3017	549.521	1.3034	557.202	1.2966	574.295					1.2989	426.424	1.3023	572.56	1.2953	577.762	1.3025	524.28					1.3001	434.373	1.3021	382.54	1.2995	393.138	1.3021	334.414					1.295	451.119	1.2961	436.358	1.2997	386.456	1.2962	397.178
	1.3026	487.635	1.3041	550.643	1.3053	557.978	1.2985	575.061					1.3009	427.113	1.3041	573.206	1.2975	578.745	1.3045	525.038					1.3021	435.031	1.3044	383.28	1.3015	393.747	1.3041	334.957					1.2969	451.752	1.2982	437.028	1.3017	387.008	1.2982	397.833
	1.3046	488.462	1.3066	551.79	1.3072	558.724	1.3002	575.715					1.3029	427.822	1.3057	573.799	1.2997	579.74	1.3065	525.874					1.3041	435.658	1.3067	383.995	1.3036	394.387	1.306	335.468					1.2986	452.349	1.3002	437.652	1.3037	387.634	1.3004	398.513
	1.3066	489.323	1.3089	552.786	1.3091	559.478	1.3018	576.332					1.305	428.563	1.3074	574.433	1.3018	580.722	1.3086	526.752					1.306	436.245	1.3088	384.669	1.3056	395.014	1.3077	335.948					1.3004	452.947	1.3021	438.229	1.3058	388.265	1.3026	399.236
	1.3087	490.231	1.3109	553.554	1.3111	560.274	1.3035	576.98					1.3072	429.332	1.3092	575.156	1.3039	581.64	1.3107	527.644					1.3078	436.794	1.3109	385.316	1.3076	395.605	1.3095	336.428					1.3023	453.577	1.3039	438.789	1.3078	388.863	1.3048	399.951
	1.3108	491.16	1.3126	554.143	1.3132	561.17	1.3054	577.743					1.3093	430.122	1.3111	576	1.3058	582.457	1.3128	528.526					1.3096	437.325	1.313	385.962	1.3096	396.188	1.3114	336.945					1.3042	454.28	1.3058	439.375	1.3098	389.438	1.3069	400.597
	1.3129	492.097	1.3141	554.65	1.3155	562.175	1.3074	578.664					1.3115	430.914	1.3132	576.921	1.3076	583.199	1.3148	529.342					1.3114	437.86	1.3151	386.609	1.3116	396.79	1.3134	337.541					1.3064	455.065	1.3079	440.019	1.3118	390.004	1.3088	401.18
	1.3151	493.026	1.3157	555.179	1.3178	563.239	1.3096	579.696					1.3137	431.677	1.3153	577.844	1.3094	583.93	1.3167	530.101					1.3132	438.421	1.3172	387.237	1.3136	397.43	1.3156	338.235					1.3086	455.92	1.31	440.73	1.3138	390.59	1.3107	401.73
	1.3171	493.907	1.3174	555.784	1.3201	564.243	1.3118	580.726					1.3157	432.374	1.3174	578.719	1.3113	584.72	1.3186	530.822					1.3152	439.069	1.3193	387.852	1.3158	398.103	1.3181	339.008					1.3109	456.789	1.3123	441.512	1.3159	391.209	1.3126	402.279
	1.3191	494.733	1.3192	556.511	1.3222	565.072	1.314	581.685					1.3176	433.013	1.3193	579.518	1.3133	585.615	1.3205	531.555					1.3175	439.836	1.3213	388.44	1.3179	398.783	1.3205	339.767					1.3131	457.595	1.3146	442.293	1.318	391.861	1.3145	402.865
	1.321	495.513	1.3212	557.368	1.324	565.735	1.316	582.58					1.3195	433.612	1.3212	580.292	1.3155	586.638	1.3224	532.352					1.3199	440.699	1.3232	388.979	1.3201	399.466	1.3227	340.435					1.3151	458.304	1.3168	442.976	1.3203	392.531	1.3166	403.52
	1.3229	496.289	1.3233	558.297	1.3257	566.31	1.3181	583.447					1.3213	434.223	1.3231	581.083	1.3178	587.748	1.3245	533.245					1.3224	441.583	1.325	389.49	1.3223	400.143	1.3246	340.972					1.317	458.914	1.3187	443.522	1.3225	393.201	1.3187	404.235
	1.3249	497.136	1.3255	559.209	1.3274	566.893	1.3201	584.328					1.3233	434.903	1.3251	581.919	1.3201	588.822	1.3268	534.261					1.3247	442.365	1.3268	389.993	1.3243	400.775	1.3263	341.404					1.3187	459.485	1.3203	443.963	1.3246	393.834	1.321	404.979
	1.327	498.06	1.3275	560.066	1.3291	567.55	1.3222	585.218					1.3254	435.67	1.3271	582.796	1.3222	589.725	1.3292	535.352					1.3267	442.984	1.3287	390.5	1.3263	401.342	1.3279	341.804					1.3205	460.084	1.3218	444.365	1.3267	394.413	1.3232	405.685
	1.3293	499.063	1.3295	560.892	1.331	568.329	1.3242	586.103					1.3277	436.514	1.3292	583.722	1.324	590.434	1.3316	536.41					1.3284	443.476	1.3306	391.05	1.3282	401.861	1.3296	342.241					1.3224	460.773	1.3234	444.778	1.3286	394.94	1.3252	406.323
	1.3316	500.096	1.3315	561.704	1.3331	569.228	1.3263	586.992					1.33	437.378	1.3313	584.687	1.3256	591.018	1.3337	537.294					1.33	443.916	1.3326	391.674	1.33	402.383	1.3314	342.747					1.3245	461.566	1.325	445.24	1.3305	395.449	1.3271	406.868
	1.3337	501.034	1.3335	562.535	1.3353	570.196	1.3283	587.871					1.3322	438.162	1.3335	585.613	1.3271	591.564	1.3356	537.976					1.3317	444.379	1.3348	392.373	1.332	402.943	1.3333	343.329					1.3268	462.407	1.3268	445.793	1.3324	395.972	1.3289	407.353
	1.3356	501.795	1.3356	563.409	1.3375	571.133	1.3303	588.698					1.3341	438.793	1.3355	586.443	1.3287	592.132	1.3372	538.534					1.3335	444.919	1.3372	393.15	1.334	403.58	1.3355	343.983					1.329	463.227	1.3289	446.446	1.3343	396.538	1.3306	407.852
	1.3373	502.401	1.3377	564.298	1.3395	571.987	1.3321	589.447					1.3358	439.278	1.3373	587.195	1.3303	592.792	1.3388	539.062					1.3354	445.542	1.3396	393.937	1.3363	404.283	1.3377	344.637					1.3311	463.988	1.331	447.152	1.3364	397.155	1.3325	408.421
	1.3389	502.926	1.3398	565.196	1.3416	572.814	1.334	590.158					1.3373	439.697	1.3392	587.926	1.3322	593.578	1.3405	539.646					1.3375	446.216	1.3419	394.64	1.3386	405.011	1.3397	345.24					1.3332	464.731	1.3331	447.852	1.3386	397.817	1.3346	409.082
	1.3404	503.437	1.3419	566.084	1.3436	573.654	1.3358	590.904					1.3388	440.107	1.341	588.683	1.3342	594.48	1.3423	540.33					1.3396	446.917	1.3439	395.217	1.3407	405.682	1.3417	345.806					1.3352	465.481	1.3352	448.508	1.3408	398.498	1.3368	409.829
	1.342	503.997	1.3439	566.905	1.3457	574.527	1.3378	591.75					1.3404	440.564	1.343	589.526	1.3362	595.431	1.3443	541.125					1.3417	447.568	1.3456	395.678	1.3427	406.23	1.3436	346.349					1.3374	466.252	1.3372	449.135	1.343	399.148	1.3391	410.589
	1.3437	504.657	1.3458	567.65	1.3479	575.448	1.3399	592.721					1.3421	441.109	1.3452	590.483	1.3383	596.371	1.3463	541.989					1.3436	448.169	1.3472	396.087	1.3444	406.667	1.3456	346.896					1.3395	467.034	1.3392	449.758	1.345	399.714	1.3413	411.295
	1.3456	505.446	1.3477	568.343	1.3501	576.405	1.3422	593.811					1.344	441.766	1.3475	591.555	1.3404	597.279	1.3484	542.844					1.3455	448.746	1.3489	396.5	1.3459	407.047	1.3476	347.486					1.3416	467.78	1.3412	450.401	1.3468	400.197	1.3434	411.929
	1.3476	506.323	1.3495	569.037	1.3523	577.367	1.3446	594.945					1.346	442.503	1.3498	592.648	1.3424	598.173	1.3504	543.649					1.3474	449.333	1.3506	396.977	1.3475	407.422	1.3496	348.109					1.3436	468.495	1.3433	451.076	1.3486	400.641	1.3454	412.535
	1.3497	507.244	1.3513	569.774	1.3544	578.261	1.3469	595.999					1.3481	443.27	1.3521	593.662	1.3444	599.066	1.3524	544.459					1.3494	449.939	1.3525	397.544	1.3491	407.832	1.3518	348.749					1.3456	469.188	1.3455	451.776	1.3503	401.106	1.3475	413.162
	1.3518	508.164	1.3533	570.6	1.3564	579.058	1.349	596.883					1.3502	444.017	1.3541	594.517	1.3465	599.99	1.3544	545.299					1.3514	450.579	1.3546	398.165	1.3508	408.315	1.3539	349.407					1.3475	469.837	1.3476	452.482	1.3523	401.662	1.3496	413.807
	1.3538	509.06	1.3555	571.53	1.3583	579.763	1.3508	597.571					1.3522	444.739	1.356	595.231	1.3485	600.924	1.3565	546.183					1.3535	451.245	1.3567	398.795	1.3527	408.875	1.356	350.041					1.3493	470.439	1.3498	453.164	1.3544	402.318	1.3517	414.445
	1.3558	509.928	1.3577	572.515	1.3601	580.42	1.3524	598.134					1.3542	445.448	1.3577	595.876	1.3506	601.869	1.3586	547.08					1.3556	451.947	1.3588	399.408	1.3548	409.517	1.3581	350.635					1.3511	471.021	1.3518	453.789	1.3567	403.036	1.3537	415.047
	1.3579	510.799	1.3599	573.496	1.3619	581.099	1.354	598.673					1.3563	446.165	1.3594	596.52	1.3527	602.817	1.3607	547.982					1.3577	452.637	1.3607	399.969	1.3569	410.19	1.36	351.177					1.3529	471.607	1.3537	454.363	1.359	403.738	1.3556	415.624
	1.3599	511.702	1.362	574.359	1.3639	581.897	1.3556	599.28					1.3583	446.904	1.3613	597.239	1.3548	603.741	1.3629	548.889					1.3597	453.263	1.3626	400.499	1.359	410.841	1.3618	351.685					1.3548	472.267	1.3556	454.891	1.3612	404.367	1.3575	416.171
	1.3621	512.62	1.3638	575.062	1.366	582.827	1.3574	600.017					1.3604	447.658	1.3632	598.076	1.3568	604.615	1.365	549.788					1.3616	453.83	1.3645	401.03	1.3611	411.461	1.3636	352.211					1.3569	473.055	1.3574	455.426	1.3632	404.929	1.3593	416.684
	1.3642	513.552	1.3656	575.676	1.3683	583.86	1.3594	600.889					1.3625	448.421	1.3654	599.012	1.3588	605.415	1.3671	550.62					1.3634	454.384	1.3664	401.6	1.3631	412.078	1.3656	352.776					1.3593	473.96	1.3593	456.007	1.3652	405.48	1.3611	417.184
	1.3663	514.49	1.3672	576.256	1.3706	584.871	1.3616	601.846					1.3647	449.185	1.3676	599.986	1.3606	606.15	1.369	551.362					1.3653	454.967	1.3685	402.209	1.3652	412.711	1.3676	353.398					1.3617	474.877	1.3614	456.661	1.3672	406.05	1.3628	417.682
	1.3684	515.393	1.3689	576.883	1.3727	585.729	1.3637	602.817					1.3668	449.924	1.3697	600.904	1.3624	606.886	1.3709	552.062					1.3674	455.627	1.3706	402.857	1.3673	413.341	1.3699	354.087					1.3639	475.692	1.3635	457.386	1.3693	406.63	1.3647	418.216
	1.3704	516.202	1.3708	577.644	1.3746	586.4	1.3658	603.702					1.3687	450.606	1.3717	601.77	1.3643	607.667	1.3727	552.784					1.3696	456.369	1.3728	403.529	1.3694	413.971	1.3722	354.816					1.3658	476.368	1.3658	458.161	1.3713	407.222	1.3667	418.833
	1.3723	516.918	1.3729	578.556	1.3762	586.929	1.3677	604.491					1.3707	451.226	1.3737	602.618	1.3663	608.544	1.3747	553.584					1.3719	457.171	1.375	404.209	1.3715	414.624	1.3744	355.509					1.3676	476.929	1.3681	458.918	1.3734	407.805	1.3688	419.533
	1.3741	517.606	1.3751	579.559	1.3777	587.393	1.3696	605.234					1.3725	451.822	1.3758	603.494	1.3684	609.523	1.3769	554.492					1.3743	457.975	1.3771	404.849	1.3737	415.282	1.3765	356.103					1.3692	477.432	1.3702	459.59	1.3753	408.367	1.3711	420.291
	1.3759	518.317	1.3774	580.551	1.3792	587.884	1.3715	605.989					1.3743	452.426	1.3779	604.415	1.3707	610.57	1.3792	555.489					1.3766	458.727	1.3791	405.433	1.3758	415.905	1.3783	356.593					1.3709	477.941	1.3721	460.147	1.3773	408.895	1.3734	421.051
	1.3778	519.095	1.3795	581.463	1.3809	588.453	1.3734	606.773					1.3763	453.079	1.38	605.353	1.3729	611.617	1.3815	556.486					1.3786	459.349	1.381	405.987	1.3778	416.456	1.38	357.036					1.3726	478.523	1.3739	460.64	1.3791	409.381	1.3756	421.739
	1.3798	519.954	1.3816	582.301	1.3827	589.154	1.3754	607.626					1.3783	453.82	1.3822	606.289	1.375	612.542	1.3836	557.359					1.3803	459.848	1.3829	406.541	1.3796	416.959	1.3817	357.481					1.3746	479.207	1.3756	461.133	1.3809	409.846	1.3776	422.308
	1.3819	520.903	1.3835	583.11	1.3847	589.995	1.3774	608.55					1.3805	454.641	1.3843	607.215	1.3769	613.292	1.3855	558.048					1.382	460.284	1.3849	407.127	1.3814	417.449	1.3835	357.971					1.3768	479.997	1.3775	461.684	1.3826	410.311	1.3793	422.776
	1.3842	521.906	1.3856	583.938	1.3868	590.92	1.3796	609.548					1.3828	455.488	1.3864	608.076	1.3786	613.933	1.3872	558.59					1.3836	460.731	1.387	407.776	1.3833	417.967	1.3855	358.541					1.379	480.829	1.3795	462.322	1.3845	410.818	1.3809	423.189
	1.3864	522.879	1.3876	584.783	1.389	591.847	1.3818	610.507					1.385	456.278	1.3883	608.851	1.3803	614.579	1.3887	559.056					1.3854	461.243	1.3893	408.486	1.3853	418.545	1.3876	359.175					1.3812	481.613	1.3817	463.07	1.3865	411.398	1.3825	423.61
	1.3884	523.739	1.3897	585.647	1.3911	592.731	1.3838	611.364					1.387	456.954	1.3901	609.566	1.382	615.306	1.3902	559.523					1.3873	461.822	1.3916	409.215	1.3874	419.184	1.3897	359.817					1.3832	482.32	1.3841	463.858	1.3886	412.06	1.3843	424.092
	1.3903	524.46	1.3918	586.52	1.3931	593.573	1.3857	612.139					1.3888	457.526	1.392	610.285	1.384	616.187	1.3917	560.069					1.3893	462.458	1.3938	409.888	1.3896	419.861	1.3918	360.428					1.3852	482.985	1.3863	464.612	1.391	412.8	1.3862	424.658
	1.392	525.098	1.3938	587.365	1.3951	594.408	1.3876	612.876					1.3905	458.047	1.3939	611.072	1.3862	617.225	1.3935	560.72					1.3914	463.12	1.3958	410.453	1.3918	420.552	1.3937	360.99					1.3871	483.659	1.3885	465.289	1.3933	413.544	1.3882	425.293
	1.3937	525.74	1.3958	588.149	1.3972	595.246	1.3895	613.659					1.3922	458.592	1.3959	611.967	1.3886	618.335	1.3954	561.514					1.3934	463.761	1.3976	410.912	1.394	421.226	1.3957	361.543					1.3891	484.358	1.3905	465.908	1.3955	414.195	1.3903	425.947
	1.3955	526.484	1.3977	588.858	1.3992	596.095	1.3915	614.531					1.394	459.218	1.3982	612.993	1.3908	619.404	1.3975	562.423					1.3954	464.386	1.3992	411.327	1.396	421.817	1.3976	362.118					1.3912	485.092	1.3925	466.507	1.3974	414.71	1.3924	426.579
	1.3976	527.374	1.3995	589.529	1.4013	596.941	1.3937	615.519					1.3961	459.964	1.4006	614.088	1.393	620.393	1.3997	563.366					1.3974	465.01	1.4009	411.738	1.3978	422.313	1.3997	362.725					1.3933	485.85	1.3946	467.12	1.3991	415.128	1.3943	427.159
	1.3998	528.399	1.4013	590.227	1.4034	597.794	1.396	616.619					1.3983	460.815	1.4029	615.104	1.3951	621.341	1.4019	564.287					1.3994	465.665	1.4026	412.192	1.3995	422.766	1.4018	363.353					1.3955	486.624	1.3966	467.747	1.4007	415.511	1.3962	427.71
	1.4021	529.48	1.4032	591.005	1.4055	598.65	1.3984	617.715					1.4006	461.677	1.4049	615.919	1.3973	622.274	1.404	565.168					1.4015	466.361	1.4045	412.732	1.4013	423.241	1.4039	363.986					1.3976	487.382	1.3986	468.356	1.4023	415.92	1.3981	428.276
	1.4044	530.514	1.4053	591.91	1.4075	599.458	1.4006	618.666					1.4028	462.487	1.4066	616.542	1.3994	623.22	1.4061	566.017					1.4037	467.066	1.4066	413.347	1.4032	423.791	1.406	364.598					1.3996	488.092	1.4006	468.941	1.4041	416.382	1.4001	428.874
	1.4065	531.451	1.4076	592.938	1.4094	600.191	1.4025	619.44					1.4049	463.24	1.4082	617.055	1.4015	624.144	1.4081	566.843					1.4058	467.769	1.4087	413.993	1.4054	424.446	1.408	365.185					1.4015	488.733	1.4025	469.51	1.406	416.925	1.4021	429.502
	1.4086	532.341	1.41	594.017	1.4113	600.861	1.4042	620.075					1.407	463.985	1.4097	617.551	1.4035	625.021	1.4102	567.685					1.408	468.463	1.4108	414.623	1.4077	425.188	1.4099	365.747					1.4034	489.334	1.4043	470.042	1.408	417.529	1.4042	430.152
	1.4107	533.213	1.4123	595.015	1.413	601.499	1.4059	620.659					1.4091	464.741	1.4112	618.087	1.4055	625.836	1.4123	568.567					1.41	469.112	1.4128	415.222	1.41	425.92	1.4118	366.273					1.4052	489.938	1.4061	470.547	1.4101	418.134	1.4063	430.818
	1.4128	534.097	1.4143	595.812	1.4149	602.165	1.4076	621.301					1.4112	465.508	1.4129	618.715	1.4074	626.602	1.4145	569.467					1.412	469.701	1.4148	415.805	1.4122	426.596	1.4137	366.792					1.4071	490.592	1.4079	471.044	1.4121	418.719	1.4085	431.483
	1.4148	534.982	1.4161	596.437	1.4168	602.905	1.4095	622.072					1.4133	466.27	1.4148	619.484	1.4092	627.337	1.4166	570.339					1.4138	470.244	1.4168	416.395	1.4144	427.221	1.4156	367.343					1.4092	491.328	1.4097	471.571	1.4141	419.272	1.4105	432.114
	1.4169	535.855	1.4177	596.977	1.4188	603.747	1.4116	622.981					1.4154	467.015	1.4168	620.367	1.411	628.059	1.4187	571.132					1.4156	470.772	1.4189	417.016	1.4165	427.841	1.4177	367.965					1.4114	492.139	1.4116	472.158	1.416	419.819	1.4125	432.69
	1.4189	536.697	1.4193	597.495	1.421	604.669	1.4138	623.976					1.4174	467.714	1.4189	621.283	1.4128	628.768	1.4206	571.861					1.4175	471.339	1.421	417.654	1.4186	428.453	1.42	368.662					1.4137	492.995	1.4138	472.839	1.418	420.39	1.4144	433.228
	1.4209	537.483	1.421	598.086	1.4232	605.623	1.416	624.969					1.4193	468.339	1.421	622.175	1.4146	629.53	1.4225	572.55					1.4195	471.968	1.4231	418.303	1.4207	429.056	1.4223	369.392					1.416	493.83	1.416	473.608	1.42	420.995	1.4163	433.765
	1.4227	538.197	1.4228	598.806	1.4253	606.515	1.4181	625.885					1.4211	468.909	1.423	623.029	1.4166	630.405	1.4243	573.23					1.4217	472.684	1.4253	418.947	1.4227	429.641	1.4246	370.091					1.4181	494.553	1.4184	474.397	1.4221	421.617	1.4182	434.355
	1.4245	538.885	1.4249	599.663	1.4273	607.294	1.4201	626.734					1.4229	469.451	1.425	623.853	1.4188	631.428	1.4262	573.947					1.4241	473.468	1.4273	419.555	1.4247	430.215	1.4267	370.683					1.4199	495.148	1.4206	475.114	1.4242	422.247	1.4204	435.027
	1.4263	539.599	1.4271	600.615	1.4292	607.97	1.4221	627.557					1.4246	470.006	1.4269	624.68	1.4212	632.546	1.4282	574.761					1.4264	474.234	1.4293	420.122	1.4267	430.761	1.4285	371.149					1.4216	495.678	1.4226	475.692	1.4263	422.879	1.4227	435.786
	1.4282	540.377	1.4293	601.572	1.4309	608.603	1.4242	628.405					1.4265	470.631	1.429	625.524	1.4236	633.665	1.4304	575.694					1.4285	474.889	1.4312	420.633	1.4286	431.271	1.4301	371.541					1.4233	496.198	1.4243	476.151	1.4284	423.503	1.4251	436.565
	1.4302	541.265	1.4314	602.462	1.4327	609.281	1.4262	629.293					1.4286	471.382	1.431	626.406	1.4258	634.68	1.4327	576.706					1.4304	475.411	1.433	421.118	1.4304	431.743	1.4316	371.925					1.4251	496.76	1.4259	476.557	1.4304	424.087	1.4273	437.276
	1.4325	542.293	1.4334	603.275	1.4347	610.072	1.4284	630.212					1.4309	472.275	1.4331	627.326	1.4278	635.515	1.435	577.712					1.432	475.832	1.4348	421.617	1.4321	432.201	1.4332	372.322					1.427	497.405	1.4275	476.963	1.4323	424.607	1.4294	437.869
	1.4349	543.432	1.4353	604.031	1.4369	611.012	1.4305	631.154					1.4333	473.255	1.4353	628.269	1.4296	636.209	1.4372	578.611					1.4335	476.215	1.4367	422.172	1.4339	432.682	1.4349	372.769					1.429	498.128	1.4292	477.428	1.4341	425.096	1.4312	438.363
	1.4373	544.543	1.4372	604.774	1.4392	612.062	1.4326	632.081					1.4358	474.201	1.4374	629.185	1.4313	636.843	1.4391	579.343					1.4351	476.62	1.4389	422.806	1.4357	433.215	1.4368	373.291					1.4312	498.888	1.4311	477.973	1.436	425.603	1.4329	438.802
	1.4395	545.505	1.4392	605.533	1.4415	613.087	1.4347	632.926					1.4379	474.976	1.4395	630.017	1.433	637.492	1.4408	579.948					1.4367	477.081	1.4412	423.524	1.4378	433.811	1.4388	373.884					1.4332	499.624	1.4331	478.61	1.4379	426.168	1.4346	439.238
	1.4414	546.245	1.4411	606.301	1.4437	614.016	1.4366	633.697					1.4398	475.567	1.4414	630.766	1.4348	638.23	1.4426	580.541					1.4386	477.624	1.4436	424.273	1.44	434.491	1.4409	374.51					1.4352	500.303	1.4352	479.291	1.44	426.801	1.4363	439.74
	1.443	546.842	1.4431	607.11	1.4458	614.879	1.4385	634.418					1.4415	476.054	1.4432	631.476	1.4368	639.106	1.4443	581.205					1.4406	478.26	1.4458	424.939	1.4423	435.216	1.4429	375.12					1.4372	500.963	1.4374	479.954	1.4423	427.517	1.4383	440.348
	1.4447	547.411	1.4452	607.955	1.4479	615.716	1.4403	635.149					1.4431	476.517	1.4451	632.192	1.4389	640.108	1.4463	581.991					1.4427	478.949	1.4477	425.454	1.4445	435.904	1.4449	375.698					1.4391	501.637	1.4394	480.577	1.4447	428.27	1.4405	441.028
	1.4464	548.024	1.4472	608.781	1.45	616.556	1.4423	635.952					1.4448	477.023	1.447	632.958	1.4412	641.111	1.4485	582.899					1.4448	479.627	1.4494	425.85	1.4466	436.478	1.4469	376.267					1.4411	502.335	1.4414	481.163	1.447	428.978	1.4427	441.728
	1.4481	548.72	1.4491	609.536	1.452	617.383	1.4444	636.865					1.4466	477.621	1.449	633.786	1.4433	642.024	1.4507	583.855					1.4468	480.264	1.4509	426.198	1.4483	436.917	1.4489	376.846					1.4432	503.056	1.4433	481.736	1.4491	429.565	1.4448	442.392
	1.4501	549.569	1.451	610.238	1.454	618.168	1.4466	637.904					1.4486	478.315	1.4511	634.686	1.4453	642.846	1.4529	584.777					1.4488	480.877	1.4524	426.561	1.4499	437.278	1.4509	377.439					1.4452	503.782	1.4453	482.324	1.4509	430.041	1.4468	442.995
	1.4523	550.521	1.4528	610.932	1.456	618.911	1.449	639.006					1.4507	479.099	1.4533	635.658	1.4471	643.605	1.455	585.634					1.4509	481.498	1.454	426.952	1.4514	437.635	1.453	378.068					1.4473	504.504	1.4473	482.933	1.4526	430.463	1.4488	443.572
	1.4545	551.493	1.4547	611.662	1.4579	619.624	1.4513	640.001					1.4529	479.895	1.4555	636.616	1.449	644.362	1.4571	586.433					1.4529	482.112	1.4557	427.409	1.453	438.035	1.4552	378.738					1.4494	505.219	1.4493	483.569	1.4543	430.894	1.4508	444.166
	1.4566	552.406	1.4568	612.49	1.4598	620.308	1.4532	640.779					1.455	480.635	1.4576	637.456	1.4509	645.143	1.4591	587.221					1.4549	482.746	1.4576	427.943	1.4548	438.51	1.4575	379.423					1.4514	505.915	1.4514	484.207	1.4561	431.398	1.4528	444.781
	1.4586	553.241	1.4589	613.434	1.4616	620.971	1.4549	641.352					1.457	481.311	1.4594	638.164	1.4529	645.981	1.4612	588.035					1.457	483.414	1.4597	428.538	1.4567	439.073	1.4597	380.072					1.4533	506.573	1.4535	484.841	1.4581	432	1.4549	445.404
	1.4605	554.025	1.4613	614.484	1.4634	621.614	1.4565	641.822					1.4589	481.964	1.4612	638.796	1.4549	646.877	1.4632	588.856					1.4592	484.092	1.4617	429.163	1.4588	439.702	1.4617	380.643					1.4552	507.198	1.4555	485.471	1.4602	432.663	1.457	446.035
	1.4624	554.783	1.4637	615.56	1.4652	622.294	1.4579	642.295					1.4608	482.614	1.4629	639.426	1.4571	647.827	1.4653	589.682					1.4613	484.761	1.4638	429.794	1.461	440.344	1.4636	381.165					1.4571	507.829	1.4575	486.069	1.4624	433.333	1.4591	446.681
	1.4643	555.555	1.4659	616.525	1.4672	623.097	1.4595	642.846					1.4628	483.297	1.4647	640.12	1.4592	648.745	1.4674	590.5					1.4634	485.385	1.466	430.424	1.4631	440.95	1.4655	381.664					1.4591	508.51	1.4594	486.626	1.4645	433.964	1.4611	447.301
	1.4663	556.376	1.4679	617.297	1.4694	624.049	1.4613	643.507					1.4649	484.027	1.4667	640.952	1.4612	649.581	1.4694	591.295					1.4653	485.956	1.4681	431.058	1.4651	441.528	1.4673	382.161					1.4613	509.272	1.4613	487.176	1.4665	434.549	1.4631	447.874
	1.4684	557.245	1.4697	617.926	1.4717	625.133	1.4632	644.301					1.467	484.803	1.4689	641.946	1.4631	650.342	1.4713	592.039					1.4672	486.501	1.4702	431.701	1.4671	442.099	1.4693	382.701					1.4636	510.123	1.4632	487.762	1.4685	435.115	1.465	448.407
	1.4705	558.146	1.4714	618.502	1.4742	626.255	1.4653	645.218					1.4691	485.596	1.4712	643.014	1.4649	651.079	1.4732	592.708					1.4691	487.039	1.4724	432.358	1.4691	442.672	1.4713	383.308					1.466	510.997	1.4653	488.41	1.4705	435.706	1.4668	448.921
	1.4725	559.04	1.4732	619.126	1.4765	627.25	1.4674	646.16					1.4713	486.35	1.4735	644.041	1.4667	651.839	1.4749	593.334					1.471	487.601	1.4746	433.01	1.4711	443.256	1.4736	383.989					1.4682	511.776	1.4675	489.136	1.4726	436.308	1.4687	449.441
	1.4746	559.89	1.475	619.862	1.4786	628.038	1.4695	647.065					1.4732	487.022	1.4757	645.008	1.4687	652.676	1.4767	593.994					1.473	488.24	1.4768	433.649	1.4732	443.858	1.4758	384.7					1.4701	512.393	1.4699	489.911	1.4747	436.924	1.4707	450.037
	1.4765	560.695	1.4771	620.699	1.4803	628.622	1.4715	647.923					1.4751	487.632	1.4778	645.919	1.4708	653.65	1.4787	594.759					1.4752	488.953	1.4789	434.267	1.4753	444.483	1.4781	385.374					1.4718	512.874	1.4722	490.652	1.4768	437.55	1.4729	450.734
	1.4784	561.477	1.4792	621.612	1.4819	629.102	1.4735	648.747					1.4769	488.219	1.48	646.798	1.4732	654.764	1.4808	595.64					1.4775	489.695	1.481	434.827	1.4774	445.12	1.4801	385.967					1.4733	513.294	1.4743	491.284	1.4789	438.166	1.4753	451.513
	1.4804	562.29	1.4814	622.535	1.4835	629.601	1.4755	649.571					1.4788	488.845	1.4821	647.662	1.4756	655.92	1.4831	596.613					1.4797	490.42	1.4828	435.326	1.4795	445.744	1.482	386.476					1.4748	513.725	1.4762	491.796	1.4809	438.741	1.4777	452.292
	1.4824	563.193	1.4835	623.427	1.4852	630.214	1.4775	650.426					1.4808	489.548	1.4841	648.529	1.478	656.99	1.4854	597.61					1.4818	491.084	1.4847	435.794	1.4815	446.321	1.4838	386.929					1.4764	514.206	1.4779	492.224	1.4828	439.286	1.4799	452.954
	1.4847	564.205	1.4856	624.28	1.4872	630.989	1.4796	651.295					1.483	490.339	1.4862	649.368	1.48	657.851	1.4876	598.514					1.4837	491.649	1.4864	436.262	1.4835	446.845	1.4855	387.39					1.4782	514.76	1.4795	492.644	1.4847	439.807	1.4818	453.459
	1.487	565.294	1.4877	625.124	1.4893	631.909	1.4816	652.17					1.4853	491.221	1.4882	650.148	1.4818	658.516	1.4895	599.237					1.4855	492.121	1.4883	436.765	1.4853	447.345	1.4874	387.907					1.4801	515.423	1.4812	493.11	1.4866	440.309	1.4834	453.848
	1.4894	566.374	1.4898	625.976	1.4916	632.861	1.4837	653.048					1.4876	492.119	1.49	650.858	1.4834	659.086	1.4912	599.791					1.4872	492.566	1.4903	437.344	1.4872	447.871	1.4894	388.519					1.4822	516.168	1.4832	493.687	1.4885	440.836	1.485	454.208
	1.4916	567.306	1.4919	626.854	1.4937	633.753	1.4858	653.906					1.4899	492.934	1.4918	651.511	1.4851	659.675	1.4928	600.284					1.4889	493.056	1.4925	437.994	1.4893	448.458	1.4917	389.204					1.4843	516.92	1.4853	494.372	1.4906	441.442	1.4866	454.599
	1.4935	568.046	1.4941	627.772	1.4958	634.536	1.4877	654.693					1.4918	493.584	1.4935	652.136	1.4868	660.335	1.4944	600.772					1.4908	493.63	1.4948	438.692	1.4915	449.115	1.4939	389.891					1.4864	517.635	1.4875	495.097	1.4929	442.157	1.4883	455.068
	1.4952	568.66	1.4962	628.692	1.4977	635.243	1.4896	655.408					1.4936	494.107	1.4953	652.792	1.4887	661.141	1.496	601.325					1.493	494.311	1.497	439.387	1.4938	449.846	1.4961	390.535					1.4884	518.335	1.4897	495.803	1.4953	442.921	1.4902	455.626
	1.4968	569.223	1.4984	629.565	1.4996	635.934	1.4914	656.097					1.4952	494.563	1.4972	653.54	1.4908	662.05	1.4978	602.001					1.4953	495.07	1.4992	440.021	1.4962	450.58	1.4982	391.12					1.4904	519.025	1.4918	496.441	1.4977	443.66	1.4923	456.271
	1.4985	569.796	1.5004	630.352	1.5015	636.662	1.4933	656.799					1.4969	495.055	1.4992	654.408	1.4929	662.973	1.4998	602.812					1.4976	495.847	1.5011	440.565	1.4984	451.237	1.5002	391.683					1.4925	519.727	1.4938	497.02	1.4998	444.282	1.4945	456.956
	1.5002	570.45	1.5023	631.047	1.5035	637.45	1.4952	657.563					1.4986	495.621	1.5015	655.431	1.4949	663.854	1.502	603.699					1.4999	496.584	1.5029	441.021	1.5004	451.772	1.5022	392.266					1.4946	520.452	1.4958	497.606	1.5016	444.751	1.4966	457.614
	1.5021	571.222	1.5041	631.69	1.5056	638.304	1.4972	658.417					1.5006	496.288	1.5039	656.556	1.4969	664.693	1.5041	604.564					1.5021	497.238	1.5047	441.457	1.5022	452.206	1.5043	392.863					1.4967	521.201	1.4978	498.215	1.5032	445.127	1.4987	458.208
	1.5042	572.092	1.5059	632.334	1.5077	639.194	1.4994	659.361					1.5026	497.029	1.5063	657.676	1.4989	665.51	1.5061	605.361					1.5041	497.848	1.5065	441.938	1.5038	452.6	1.5064	393.454					1.4989	521.966	1.4998	498.84	1.5048	445.481	1.5006	458.767
	1.5062	572.973	1.5078	633.061	1.5098	640.075	1.5016	660.358					1.5047	497.783	1.5086	658.639	1.5009	666.346	1.5081	606.111					1.5061	498.452	1.5084	442.487	1.5055	453.021	1.5085	394.034					1.5011	522.719	1.5019	499.496	1.5063	445.868	1.5026	459.313
	1.5082	573.82	1.5098	633.909	1.5119	640.877	1.5038	661.333					1.5068	498.516	1.5105	659.384	1.5029	667.219	1.51	606.852					1.5082	499.056	1.5106	443.127	1.5074	453.506	1.5105	394.604					1.5031	523.415	1.5041	500.171	1.5081	446.343	1.5046	459.891
	1.5102	574.631	1.512	634.873	1.5138	641.607	1.5059	662.199					1.5088	499.219	1.5122	659.973	1.505	668.133	1.512	607.607					1.5102	499.64	1.5129	443.834	1.5094	454.082	1.5124	395.138					1.5051	524.048	1.5062	500.819	1.5101	446.908	1.5067	460.524
	1.5122	575.445	1.5144	635.889	1.5157	642.298	1.5078	662.927					1.5108	499.934	1.5138	660.515	1.5071	669.09	1.514	608.378					1.5122	500.234	1.5151	444.521	1.5115	454.723	1.5143	395.621					1.507	524.65	1.5082	501.418	1.5122	447.535	1.5089	461.193
	1.5142	576.302	1.5166	636.825	1.5176	643.002	1.5096	663.566					1.5129	500.666	1.5155	661.098	1.5093	670.053	1.516	609.177					1.5142	500.825	1.5173	445.152	1.5136	455.369	1.516	396.067					1.5088	525.245	1.5101	501.952	1.5143	448.174	1.5111	461.86
	1.5163	577.191	1.5185	637.571	1.5195	643.769	1.5113	664.204					1.515	501.427	1.5173	661.779	1.5114	670.978	1.5181	610.006					1.5161	501.392	1.5194	445.739	1.5158	455.985	1.5177	396.504					1.5107	525.867	1.512	502.441	1.5164	448.792	1.5132	462.497
	1.5184	578.114	1.5203	638.135	1.5216	644.655	1.5132	664.951					1.5171	502.199	1.5193	662.597	1.5134	671.818	1.5202	610.85					1.5179	501.913	1.5215	446.331	1.5178	456.561	1.5195	396.974					1.5128	526.582	1.5138	502.928	1.5184	449.376	1.5152	463.067
	1.5205	579.061	1.5218	638.603	1.5239	645.683	1.5153	665.861					1.5192	502.972	1.5214	663.507	1.5153	672.57	1.5223	611.699					1.5197	502.432	1.5236	446.916	1.5198	457.116	1.5214	397.52					1.515	527.375	1.5157	503.485	1.5204	449.948	1.5171	463.583
	1.5227	580.008	1.5233	639.062	1.5263	646.757	1.5175	666.886					1.5213	503.724	1.5236	664.445	1.5171	673.305	1.5243	612.494					1.5216	502.979	1.5256	447.483	1.5218	457.68	1.5236	398.156					1.5173	528.201	1.5178	504.136	1.5225	450.534	1.519	464.082
	1.5248	580.932	1.5249	639.581	1.5287	647.736	1.5198	667.944					1.5233	504.438	1.5257	665.323	1.5191	674.086	1.5262	613.236					1.5236	503.573	1.5276	448.01	1.5237	458.235	1.5259	398.873					1.5196	529.006	1.5202	504.889	1.5246	451.148	1.5208	464.585
	1.5269	581.784	1.5267	640.219	1.5307	648.526	1.522	668.929					1.5253	505.104	1.5278	666.129	1.5211	674.959	1.5282	613.956					1.5258	504.249	1.5295	448.512	1.5257	458.771	1.5282	399.603					1.5217	529.718	1.5226	505.68	1.5267	451.771	1.5227	465.129
	1.5288	582.533	1.5286	640.994	1.5325	649.136	1.5241	669.814					1.5272	505.728	1.5297	666.878	1.5233	675.937	1.5301	614.688					1.528	504.958	1.5314	449.007	1.5276	459.29	1.5305	400.271					1.5235	530.322	1.5249	506.394	1.5289	452.409	1.5248	465.74
	1.5306	583.251	1.5307	641.869	1.5342	649.638	1.5262	670.653					1.529	506.333	1.5316	667.61	1.5256	676.988	1.5321	615.485					1.5302	505.663	1.5332	449.478	1.5295	459.811	1.5325	400.812					1.5253	530.83	1.5268	506.961	1.531	453.038	1.527	466.424
	1.5325	584.027	1.5328	642.763	1.5357	650.125	1.5282	671.483					1.5309	506.977	1.5335	668.374	1.5279	677.999	1.5343	616.364					1.5323	506.299	1.535	449.937	1.5315	460.342	1.5342	401.237					1.5269	531.326	1.5286	507.401	1.5331	453.621	1.5292	467.14
	1.5346	584.92	1.5349	643.611	1.5374	650.679	1.5302	672.318					1.533	507.716	1.5355	669.191	1.5299	678.838	1.5366	617.308					1.5342	506.841	1.5367	450.397	1.5335	460.889	1.5358	401.611					1.5287	531.876	1.5301	507.772	1.5351	454.155	1.5315	467.837
	1.5369	585.921	1.5369	644.412	1.5392	651.352	1.5323	673.162					1.5352	508.563	1.5376	670.051	1.5317	679.498	1.5389	618.257					1.5359	507.285	1.5386	450.889	1.5354	461.434	1.5374	401.994					1.5306	532.519	1.5317	508.142	1.5369	454.638	1.5336	468.456
	1.5392	586.979	1.5389	645.204	1.5412	652.159	1.5343	674.004					1.5376	509.463	1.5397	670.948	1.5333	680.039	1.5411	619.115					1.5375	507.683	1.5406	451.448	1.5374	461.967	1.5391	402.418					1.5328	533.284	1.5334	508.566	1.5387	455.104	1.5355	468.972
	1.5415	587.971	1.5409	646.015	1.5434	653.042	1.5364	674.824					1.5399	510.297	1.5418	671.819	1.5348	680.53	1.543	619.823					1.5392	508.092	1.5427	452.072	1.5394	462.517	1.5409	402.915					1.5351	534.121	1.5352	509.091	1.5406	455.599	1.5372	469.421
	1.5435	588.777	1.543	646.85	1.5455	653.904	1.5383	675.591					1.5418	510.957	1.5438	672.609	1.5364	681.055	1.5447	620.405					1.5408	508.537	1.5449	452.743	1.5415	463.15	1.5429	403.492					1.5374	534.939	1.5372	509.712	1.5425	456.135	1.539	469.87
	1.5453	589.4	1.545	647.695	1.5475	654.709	1.5402	676.298					1.5436	511.463	1.5457	673.327	1.538	681.664	1.5464	620.958					1.5427	509.061	1.5472	453.408	1.5439	463.877	1.545	404.091					1.5396	535.698	1.5394	510.4	1.5446	456.747	1.5408	470.368
	1.5468	589.914	1.5472	648.55	1.5495	655.476	1.542	676.982					1.5451	511.886	1.5475	674.018	1.5399	682.411	1.5481	621.564					1.5447	509.66	1.5493	454.026	1.5464	464.649	1.5471	404.693					1.5417	536.395	1.5416	511.08	1.5468	457.428	1.5428	470.947
	1.5483	590.389	1.5493	649.413	1.5515	656.258	1.5438	677.685					1.5466	512.301	1.5494	674.738	1.5419	683.31	1.5501	622.31					1.5468	510.31	1.5513	454.568	1.5487	465.36	1.5491	405.274					1.5437	537.066	1.5437	511.709	1.5491	458.138	1.5449	471.608
	1.5499	590.904	1.5514	650.264	1.5535	657.085	1.5458	678.456					1.5482	512.763	1.5514	675.545	1.5441	684.293	1.5522	623.196					1.5489	510.966	1.5531	455.026	1.5508	465.927	1.5511	405.826					1.5458	537.751	1.5457	512.309	1.5513	458.814	1.5471	472.274
	1.5515	591.492	1.5534	651.057	1.5556	657.941	1.5478	679.354					1.55	513.321	1.5535	676.475	1.5463	685.26	1.5544	624.135					1.551	511.582	1.5548	455.423	1.5526	466.362	1.553	406.372					1.5479	538.453	1.5477	512.889	1.5534	459.396	1.5492	472.886
	1.5533	592.206	1.5553	651.768	1.5577	658.811	1.5501	680.38					1.5519	513.997	1.5558	677.504	1.5484	686.17	1.5566	625.033					1.553	512.162	1.5565	455.805	1.5542	466.73	1.555	406.922					1.55	539.154	1.5498	513.475	1.5552	459.887	1.5512	473.444
	1.5553	593.066	1.5572	652.435	1.5599	659.683	1.5525	681.475					1.554	514.771	1.5582	678.559	1.5504	687.042	1.5587	625.857					1.5549	512.751	1.5582	456.238	1.5558	467.077	1.557	407.487					1.552	539.834	1.5519	514.101	1.557	460.328	1.5531	473.992
	1.5575	594.027	1.559	653.1	1.5619	660.517	1.5549	682.526					1.5561	515.603	1.5605	679.524	1.5524	687.895	1.5607	626.635					1.5569	513.346	1.56	456.725	1.5574	467.443	1.5591	408.07					1.554	540.479	1.554	514.732	1.5587	460.766	1.5551	474.542
	1.5596	594.992	1.5609	653.816	1.5639	661.287	1.557	683.402					1.5583	516.417	1.5625	680.314	1.5545	688.755	1.5627	627.391					1.5589	513.963	1.562	457.283	1.5591	467.886	1.5612	408.678					1.5558	541.058	1.5561	515.373	1.5606	461.261	1.5571	475.102
	1.5618	595.909	1.5629	654.604	1.5658	661.982	1.5588	684.068					1.5604	517.166	1.5643	680.949	1.5566	689.638	1.5647	628.146					1.561	514.59	1.5642	457.893	1.561	468.435	1.5633	409.316					1.5576	541.597	1.5582	515.982	1.5626	461.831	1.5591	475.661
	1.5639	596.798	1.565	655.471	1.5677	662.647	1.5604	684.592					1.5624	517.883	1.566	681.512	1.5587	690.566	1.5667	628.936					1.5631	515.223	1.5663	458.489	1.5632	469.064	1.5654	409.926					1.5594	542.123	1.5602	516.537	1.5647	462.46	1.561	476.208
	1.5659	597.668	1.5672	656.37	1.5696	663.354	1.562	685.071					1.5644	518.601	1.5676	682.087	1.5609	691.532	1.5688	629.749					1.5652	515.868	1.5683	459.028	1.5654	469.719	1.5674	410.475					1.5611	542.672	1.5621	517.053	1.5668	463.078	1.563	476.747
	1.568	598.533	1.5693	657.242	1.5716	664.137	1.5636	685.611					1.5665	519.347	1.5694	682.726	1.5631	692.473	1.5709	630.567					1.5673	516.503	1.5702	459.521	1.5675	470.347	1.5693	410.997					1.563	543.281	1.5639	517.541	1.5689	463.649	1.5649	477.262
	1.5701	599.41	1.5714	658.021	1.5738	665.049	1.5654	686.294					1.5686	520.105	1.5713	683.491	1.5651	693.331	1.5729	631.367					1.5693	517.1	1.572	459.996	1.5696	470.946	1.5713	411.514					1.5651	543.97	1.5657	518.033	1.5708	464.183	1.5667	477.746
	1.5722	600.294	1.5732	658.687	1.5761	666.072	1.5674	687.147					1.5707	520.89	1.5734	684.365	1.5671	694.084	1.5749	632.11					1.5712	517.658	1.5739	460.478	1.5717	471.53	1.5732	412.062					1.5673	544.756	1.5676	518.569	1.5727	464.706	1.5684	478.207
	1.5743	601.193	1.575	659.293	1.5785	667.095	1.5696	688.128					1.5728	521.688	1.5755	685.261	1.5689	694.774	1.5768	632.779					1.5731	518.2	1.5758	460.996	1.5738	472.124	1.5753	412.66					1.5696	545.603	1.5697	519.157	1.5747	465.25	1.5702	478.672
	1.5764	602.063	1.5768	659.923	1.5807	667.956	1.5719	689.14					1.5749	522.437	1.5776	686.101	1.5707	695.459	1.5786	633.408					1.5751	518.775	1.5778	461.575	1.5759	472.739	1.5776	413.33					1.5719	546.404	1.5718	519.816	1.5767	465.813	1.572	479.172
	1.5784	602.858	1.5786	660.653	1.5826	668.59	1.5741	690.077					1.5769	523.124	1.5796	686.891	1.5726	696.204	1.5804	634.064					1.5772	519.431	1.5799	462.192	1.5781	473.361	1.5799	414.027					1.5739	547.065	1.5741	520.527	1.5788	466.394	1.574	479.745
	1.5803	603.589	1.5807	661.517	1.5842	669.058	1.5761	690.889					1.5789	523.776	1.5815	687.66	1.5746	697.059	1.5824	634.8					1.5795	520.165	1.5821	462.826	1.5803	473.978	1.5822	414.691					1.5757	547.585	1.5763	521.231	1.5808	466.984	1.5761	480.397
	1.5821	604.285	1.583	662.501	1.5857	669.472	1.5781	691.643					1.5808	524.4	1.5835	688.445	1.5768	698.028	1.5845	635.672					1.5819	520.946	1.5843	463.452	1.5824	474.566	1.5842	415.261					1.5773	548.037	1.5784	521.85	1.5829	467.566	1.5784	481.124
	1.5839	604.991	1.5853	663.501	1.5872	669.912	1.58	692.399					1.5826	525.027	1.5855	689.275	1.579	699.051	1.5868	636.654					1.5842	521.686	1.5863	464.033	1.5844	475.095	1.5861	415.73					1.5789	548.481	1.5803	522.372	1.5848	468.113	1.5808	481.886
	1.5858	605.75	1.5875	664.413	1.5888	670.432	1.582	693.194					1.5846	525.7	1.5876	690.139	1.5813	700.019	1.5892	637.688					1.5863	522.299	1.5883	464.567	1.5862	475.553	1.5878	416.144					1.5806	548.964	1.5821	522.842	1.5867	468.608	1.5831	482.599
	1.5878	606.597	1.5896	665.24	1.5906	671.055	1.5841	694.041					1.5867	526.468	1.5897	691.024	1.5833	700.868	1.5915	638.633					1.5882	522.787	1.5902	465.088	1.588	475.981	1.5894	416.56					1.5824	549.526	1.5838	523.298	1.5885	469.068	1.5852	483.183
	1.59	607.571	1.5916	666.041	1.5925	671.83	1.5862	694.925					1.5889	527.328	1.5918	691.911	1.5852	701.578	1.5936	639.387					1.5898	523.207	1.5922	465.626	1.5898	476.423	1.5912	417.017					1.5844	550.175	1.5857	523.788	1.5902	469.512	1.587	483.652
	1.5924	608.628	1.5937	666.854	1.5946	672.721	1.5883	695.835					1.5912	528.208	1.5939	692.778	1.5869	702.211	1.5953	639.966					1.5915	523.625	1.5943	466.222	1.5916	476.901	1.5932	417.551					1.5865	550.891	1.5876	524.363	1.592	469.985	1.5887	484.057
	1.5947	609.67	1.5958	667.667	1.5968	673.631	1.5904	696.69					1.5934	529.005	1.5959	693.586	1.5886	702.849	1.5969	640.443					1.5933	524.112	1.5966	466.896	1.5936	477.437	1.5953	418.168					1.5886	551.62	1.5898	525.028	1.594	470.528	1.5904	484.453
	1.5968	610.572	1.5978	668.486	1.5989	674.48	1.5923	697.453					1.5953	529.676	1.5978	694.313	1.5904	703.579	1.5984	640.914					1.5953	524.7	1.599	467.624	1.5957	478.042	1.5974	418.791					1.5907	552.326	1.592	525.713	1.5961	471.16	1.5921	484.885
	1.5987	611.27	1.5999	669.315	1.6009	675.266	1.5942	698.137					1.5971	530.233	1.5997	695.016	1.5925	704.476	1.6001	641.444					1.5974	525.371	1.6014	468.332	1.5979	478.734	1.5995	419.387					1.5927	552.982	1.5942	526.357	1.5984	471.864	1.594	485.406
	1.6004	611.865	1.602	670.12	1.603	676.053	1.596	698.816					1.5988	530.748	1.6016	695.756	1.5948	705.537	1.6019	642.098					1.5996	526.065	1.6035	468.929	1.6003	479.464	1.6015	419.937					1.5947	553.614	1.5962	526.934	1.6007	472.598	1.5961	486.02
	1.6022	612.505	1.6039	670.833	1.605	676.84	1.5979	699.558					1.6005	531.29	1.6037	696.586	1.5972	706.624	1.6039	642.903					1.6017	526.713	1.6054	469.39	1.6026	480.137	1.6034	420.463					1.5966	554.247	1.5981	527.46	1.603	473.253	1.5982	486.678
	1.6041	613.267	1.6057	671.457	1.607	677.646	1.5999	700.396					1.6024	531.918	1.6059	697.519	1.5995	707.633	1.6061	643.826					1.6037	527.284	1.6071	469.786	1.6046	480.692	1.6053	420.996					1.5986	554.889	1.6	527.99	1.6049	473.771	1.6004	487.313
	1.6062	614.18	1.6075	672.059	1.6092	678.49	1.6021	701.322					1.6044	532.685	1.6082	698.521	1.6016	708.527	1.6084	644.777					1.6056	527.83	1.6088	470.168	1.6065	481.16	1.6074	421.568					1.6006	555.543	1.602	528.55	1.6066	474.186	1.6025	487.895
	1.6085	615.222	1.6092	672.686	1.6113	679.356	1.6043	702.332					1.6067	533.559	1.6105	699.485	1.6037	709.351	1.6106	645.68					1.6075	528.388	1.6105	470.593	1.6082	481.579	1.6094	422.161					1.6026	556.215	1.6041	529.14	1.6083	474.562	1.6045	488.451
	1.6108	616.283	1.6111	673.399	1.6134	680.22	1.6066	703.315					1.609	534.463	1.6125	700.289	1.6057	710.172	1.6127	646.517					1.6095	528.976	1.6124	471.089	1.61	482.011	1.6115	422.741					1.6047	556.897	1.6061	529.735	1.6099	474.966	1.6065	489.005
	1.6131	617.265	1.6132	674.235	1.6155	681.013	1.6087	704.129					1.6113	535.331	1.6143	700.9	1.6077	711.009	1.6148	647.303					1.6116	529.578	1.6144	471.673	1.6118	482.508	1.6136	423.318					1.6067	557.573	1.6082	530.326	1.6117	475.415	1.6085	489.583
	1.6152	618.149	1.6155	675.222	1.6175	681.714	1.6105	704.746					1.6135	536.134	1.6159	701.412	1.6098	711.846	1.6168	648.067					1.6136	530.194	1.6166	472.289	1.6139	483.096	1.6156	423.877					1.6087	558.216	1.6102	530.894	1.6136	475.939	1.6105	490.165
	1.6173	618.975	1.6179	676.298	1.6193	682.36	1.6121	705.237					1.6156	536.871	1.6175	701.901	1.6118	712.673	1.6189	648.862					1.6157	530.832	1.6187	472.871	1.6161	483.721	1.6176	424.423					1.6106	558.819	1.6121	531.409	1.6157	476.545	1.6126	490.755
	1.6193	619.796	1.6203	677.333	1.6211	682.983	1.6136	705.707					1.6177	537.602	1.6191	702.409	1.6138	713.487	1.621	649.697					1.6178	531.46	1.6207	473.418	1.6182	484.327	1.6196	424.95					1.6125	559.415	1.6139	531.874	1.6178	477.183	1.6147	491.359
	1.6214	620.646	1.6225	678.195	1.623	683.662	1.6153	706.27					1.6197	538.336	1.6208	702.99	1.6158	714.254	1.6231	650.532					1.6198	532.046	1.6227	473.957	1.6202	484.887	1.6215	425.47					1.6144	560.03	1.6157	532.32	1.62	477.81	1.6168	491.959
	1.6235	621.506	1.6244	678.843	1.625	684.448	1.6171	706.975					1.6218	539.055	1.6226	703.707	1.6176	714.952	1.6252	651.316					1.6218	532.591	1.6247	474.509	1.6222	485.401	1.6235	426.001					1.6165	560.712	1.6174	532.776	1.6221	478.404	1.6187	492.506
	1.6255	622.346	1.626	679.348	1.6272	685.353	1.6192	707.842					1.6238	539.755	1.6247	704.554	1.6193	715.594	1.6272	652.039					1.6237	533.109	1.6267	475.071	1.6241	485.897	1.6255	426.578					1.6187	561.478	1.6193	533.28	1.6241	478.974	1.6207	493.013
	1.6275	623.138	1.6276	679.82	1.6295	686.337	1.6214	708.825					1.6258	540.442	1.6268	705.488	1.6211	716.247	1.6291	652.715					1.6256	533.63	1.6288	475.646	1.626	486.401	1.6278	427.239					1.621	562.311	1.6212	533.84	1.6261	479.546	1.6225	493.52
	1.6294	623.863	1.6292	680.354	1.6318	687.313	1.6237	709.825					1.6277	541.092	1.629	706.415	1.6229	716.95	1.6309	653.36					1.6276	534.208	1.6309	476.225	1.628	486.931	1.6302	427.959					1.6234	563.147	1.6233	534.456	1.6282	480.114	1.6244	494.04
	1.6312	624.519	1.6311	681.03	1.6339	688.179	1.6258	710.761					1.6296	541.698	1.6311	707.27	1.6249	717.772	1.6328	654.002					1.6297	534.872	1.6329	476.793	1.63	487.483	1.6325	428.673					1.6256	563.883	1.6255	535.103	1.6303	480.713	1.6265	494.615
	1.6329	625.138	1.6331	681.853	1.6359	688.888	1.6279	711.616					1.6313	542.266	1.6331	708.068	1.6271	718.743	1.6346	654.672					1.6321	535.598	1.635	477.351	1.6321	488.039	1.6347	429.282					1.6276	564.481	1.6277	535.755	1.6324	481.325	1.6287	495.27
	1.6346	625.762	1.6353	682.785	1.6377	689.484	1.6299	712.415					1.6331	542.838	1.6351	708.834	1.6294	719.818	1.6366	655.42					1.6344	536.324	1.6369	477.878	1.6341	488.577	1.6366	429.764					1.6293	564.982	1.6297	536.361	1.6345	481.945	1.631	495.989
	1.6365	626.477	1.6376	683.731	1.6394	690.046	1.632	713.236					1.635	543.465	1.6371	709.597	1.6318	720.891	1.6387	656.282					1.6366	536.963	1.6389	478.39	1.636	489.082	1.6383	430.154					1.631	565.447	1.6316	536.869	1.6366	482.539	1.6334	496.744
	1.6385	627.311	1.6397	684.607	1.6412	690.671	1.6341	714.103					1.637	544.206	1.6391	710.389	1.634	721.808	1.641	657.232					1.6384	537.445	1.6408	478.893	1.6378	489.543	1.6399	430.508					1.6327	565.957	1.6334	537.304	1.6386	483.081	1.6357	497.459
	1.6407	628.289	1.6417	685.37	1.6432	691.45	1.6362	714.986					1.6392	545.064	1.6412	711.244	1.6358	722.511	1.6433	658.163					1.64	537.825	1.6427	479.394	1.6396	489.969	1.6415	430.888					1.6346	566.553	1.6351	537.72	1.6405	483.565	1.6379	498.055
	1.643	629.371	1.6436	686.062	1.6455	692.408	1.6383	715.882					1.6416	545.991	1.6433	712.153	1.6375	723.06	1.6454	658.989					1.6416	538.164	1.6447	479.935	1.6413	490.405	1.6432	431.319					1.6367	567.261	1.6368	538.159	1.6423	484.035	1.6397	498.523
	1.6453	630.405	1.6455	686.759	1.6479	693.442	1.6404	716.773					1.6439	546.869	1.6455	713.034	1.639	723.549	1.6473	659.655					1.6431	538.532	1.6469	480.559	1.6432	490.883	1.6451	431.848					1.6389	568.024	1.6387	538.67	1.6442	484.517	1.6415	498.921
	1.6474	631.265	1.6475	687.51	1.6502	694.393	1.6425	717.614					1.6459	547.584	1.6475	713.838	1.6406	724.075	1.649	660.197					1.6448	538.959	1.6493	481.26	1.6452	491.44	1.6472	432.468					1.6411	568.769	1.6408	539.276	1.6462	485.067	1.6431	499.327
	1.6493	631.933	1.6495	688.31	1.6523	695.216	1.6444	718.372					1.6477	548.128	1.6495	714.557	1.6423	724.692	1.6506	660.711					1.6466	539.479	1.6517	481.988	1.6474	492.065	1.6495	433.135					1.6431	569.451	1.643	539.961	1.6484	485.713	1.6449	499.783
	1.6509	632.479	1.6516	689.143	1.6543	695.961	1.6463	719.073					1.6493	548.573	1.6514	715.24	1.6442	725.433	1.6523	661.266					1.6487	540.12	1.654	482.638	1.6496	492.741	1.6516	433.753					1.6451	570.098	1.6453	540.668	1.6507	486.429	1.6469	500.324
	1.6525	632.977	1.6538	690.006	1.6563	696.693	1.6482	719.762					1.6509	548.988	1.6532	715.919	1.6462	726.3	1.6541	661.936					1.651	540.847	1.656	483.144	1.6519	493.423	1.6536	434.298					1.6471	570.732	1.6475	541.325	1.6531	487.17	1.649	500.947
	1.6541	633.5	1.6559	690.836	1.6583	697.455	1.6501	720.5					1.6525	549.446	1.6551	716.634	1.6484	727.223	1.6562	662.754					1.6533	541.568	1.6577	483.53	1.6541	494.034	1.6556	434.793					1.6491	571.383	1.6495	541.918	1.6554	487.844	1.6512	501.579
	1.6558	634.116	1.6578	691.564	1.6604	698.254	1.6522	721.338					1.6542	549.991	1.6571	717.449	1.6505	728.136	1.6584	663.669					1.6555	542.244	1.6592	483.858	1.656	494.515	1.6574	435.277					1.6512	572.053	1.6516	542.469	1.6575	488.402	1.6533	502.171
	1.6576	634.862	1.6597	692.229	1.6625	699.044	1.6544	722.264					1.6561	550.648	1.6594	718.39	1.6526	728.992	1.6606	664.563					1.6576	542.866	1.6608	484.198	1.6577	494.905	1.6594	435.803					1.6533	572.734	1.6536	543.014	1.6594	488.854	1.6553	502.71
	1.6597	635.719	1.6615	692.884	1.6645	699.798	1.6566	723.199					1.6581	551.41	1.6617	719.396	1.6545	729.771	1.6628	665.409					1.6597	543.458	1.6625	484.595	1.6594	495.261	1.6615	436.37					1.6553	573.416	1.6556	543.57	1.6611	489.259	1.6572	503.216
	1.6618	636.626	1.6634	693.606	1.6664	700.51	1.6588	724.108					1.6603	552.215	1.664	720.375	1.6564	730.503	1.6648	666.19					1.6617	544.046	1.6644	485.096	1.661	495.637	1.6636	436.976					1.6574	574.092	1.6576	544.132	1.6628	489.669	1.6592	503.755
	1.6639	637.496	1.6655	694.436	1.6683	701.175	1.6608	724.891					1.6624	552.983	1.6661	721.23	1.6583	731.247	1.6668	666.943					1.6638	544.648	1.6665	485.714	1.6628	496.085	1.6658	437.611					1.6594	574.747	1.6597	544.729	1.6646	490.125	1.6612	504.331
	1.6659	638.312	1.6678	695.381	1.6701	701.766	1.6626	725.501					1.6645	553.696	1.668	721.924	1.6603	732.021	1.6689	667.702					1.6659	545.27	1.6687	486.376	1.6648	496.623	1.668	438.213					1.6614	575.361	1.6617	545.335	1.6666	490.667	1.6633	504.909
	1.6678	639.089	1.6701	696.413	1.6718	702.313	1.6642	725.997					1.6664	554.374	1.6697	722.509	1.6623	732.839	1.6709	668.472					1.668	545.889	1.6709	487.005	1.6669	497.243	1.67	438.757					1.6632	575.923	1.6638	545.893	1.6687	491.27	1.6654	505.485
	1.6698	639.856	1.6725	697.413	1.6736	702.916	1.6658	726.478					1.6683	555.033	1.6714	723.107	1.6643	733.69	1.6729	669.239					1.6701	546.481	1.673	487.571	1.6691	497.878	1.6719	439.242					1.6651	576.476	1.6657	546.391	1.6708	491.884	1.6674	506.051
	1.6717	640.634	1.6746	698.247	1.6755	703.631	1.6674	726.988					1.6703	555.686	1.6733	723.801	1.6664	734.575	1.6749	669.993					1.672	547.008	1.675	488.104	1.6713	498.483	1.6737	439.688					1.667	577.089	1.6675	546.855	1.6729	492.459	1.6694	506.599
	1.6737	641.45	1.6765	698.883	1.6776	704.485	1.6691	727.607					1.6722	556.351	1.6753	724.628	1.6685	735.437	1.6769	670.71					1.6739	547.478	1.6771	488.624	1.6734	499.039	1.6756	440.155					1.6692	577.798	1.6693	547.345	1.6749	492.998	1.6714	507.108
	1.6757	642.309	1.6782	699.378	1.6798	705.442	1.671	728.366					1.6742	557.052	1.6776	725.577	1.6705	736.233	1.6788	671.388					1.6756	547.919	1.6791	489.173	1.6754	499.562	1.6775	440.665					1.6715	578.6	1.6713	547.88	1.6769	493.529	1.6732	507.591
	1.6779	643.209	1.6798	699.828	1.6822	706.438	1.6731	729.234					1.6763	557.791	1.6799	726.576	1.6724	736.973	1.6806	672.01					1.6774	548.384	1.6812	489.739	1.6774	500.077	1.6796	441.235					1.6738	579.418	1.6734	548.49	1.6789	494.075	1.6751	508.066
	1.68	644.125	1.6814	700.327	1.6844	707.331	1.6753	730.155					1.6783	558.544	1.6821	727.53	1.6743	737.71	1.6824	672.6					1.6792	548.895	1.6833	490.308	1.6794	500.606	1.6817	441.868					1.6761	580.166	1.6757	549.207	1.681	494.647	1.6769	508.545
	1.6821	644.996	1.6832	700.928	1.6864	708.042	1.6774	731.052					1.6804	559.273	1.6843	728.384	1.6763	738.502	1.6841	673.19					1.6812	549.464	1.6854	490.872	1.6815	501.152	1.684	442.535					1.6781	580.791	1.6782	550.004	1.683	495.206	1.6789	509.071
	1.684	645.77	1.6851	701.668	1.6881	708.592	1.6794	731.883					1.6823	559.96	1.6863	729.164	1.6784	739.389	1.686	673.846					1.6834	550.119	1.6875	491.41	1.6835	501.703	1.6862	443.184					1.6798	581.298	1.6806	550.784	1.685	495.746	1.681	509.674
	1.6859	646.491	1.6872	702.519	1.6897	709.045	1.6814	732.683					1.6843	560.622	1.6883	729.933	1.6806	740.391	1.688	674.62					1.6856	550.836	1.6894	491.893	1.6856	502.27	1.6883	443.748					1.6815	581.732	1.6829	551.446	1.687	496.284	1.6833	510.361
	1.6878	647.226	1.6893	703.36	1.6913	709.504	1.6835	733.51					1.6862	561.302	1.6904	730.73	1.683	741.459	1.6902	675.509					1.6879	551.561	1.6912	492.322	1.6876	502.822	1.6902	444.205					1.6831	582.162	1.6849	551.951	1.689	496.819	1.6856	511.051
	1.6898	648.034	1.6914	704.154	1.693	710.033	1.6855	734.346					1.6883	562.042	1.6925	731.54	1.6853	742.471	1.6925	676.48					1.6901	552.22	1.693	492.726	1.6896	503.321	1.6919	444.611					1.6848	582.643	1.6866	552.367	1.691	497.327	1.6878	511.651
	1.6919	648.954	1.6933	704.916	1.6948	710.683	1.6876	735.2					1.6904	562.852	1.6945	732.349	1.6874	743.319	1.6948	677.431					1.692	552.751	1.6947	493.145	1.6915	503.799	1.6936	445.02					1.6866	583.212	1.6883	552.744	1.6928	497.798	1.6897	512.13
	1.6942	649.974	1.6953	705.684	1.6968	711.452	1.6898	736.091					1.6927	563.74	1.6965	733.123	1.6893	744.009	1.697	678.254					1.6938	553.201	1.6966	493.614	1.6934	504.277	1.6954	445.474					1.6887	583.887	1.6901	553.173	1.6947	498.263	1.6914	512.51
	1.6966	651.033	1.6974	706.487	1.699	712.304	1.692	736.998					1.6951	564.653	1.6984	733.831	1.691	744.591	1.6989	678.897					1.6955	553.624	1.6986	494.141	1.6953	504.754	1.6974	446.021					1.6909	584.626	1.692	553.689	1.6966	498.759	1.693	512.842
	1.6989	652.021	1.6995	707.318	1.7011	713.158	1.6941	737.844					1.6973	565.492	1.7003	734.483	1.6927	745.144	1.7006	679.429					1.6973	554.102	1.7007	494.745	1.6973	505.284	1.6996	446.646					1.693	585.351	1.6941	554.285	1.6986	499.314	1.6945	513.169
	1.701	652.845	1.7016	708.165	1.7032	713.945	1.696	738.569					1.6994	566.189	1.702	735.081	1.6944	745.762	1.7022	679.926					1.6993	554.674	1.703	495.411	1.6995	505.911	1.7018	447.288					1.6951	586.014	1.6962	554.901	1.7008	499.957	1.6962	513.546
	1.7028	653.485	1.7037	709.017	1.7052	714.672	1.6979	739.222					1.7012	566.763	1.7037	735.657	1.6963	746.523	1.7039	680.451					1.7015	555.334	1.7053	496.08	1.7019	506.636	1.7039	447.887					1.6971	586.64	1.6983	555.489	1.7032	500.664	1.698	513.997
	1.7045	654.032	1.7058	709.852	1.7071	715.366	1.6997	739.866					1.7029	567.27	1.7055	736.295	1.6984	747.443	1.7057	681.065					1.7038	556.024	1.7074	496.682	1.7043	507.392	1.706	448.443					1.6991	587.26	1.7003	556.043	1.7055	501.337	1.6999	514.537
	1.7061	654.596	1.7079	710.631	1.709	716.06	1.7016	740.526					1.7046	567.788	1.7075	737.05	1.7007	748.43	1.7077	681.802					1.7059	556.667	1.7094	497.181	1.7067	508.066	1.708	448.983					1.7011	587.904	1.7023	556.55	1.7076	501.893	1.702	515.122
	1.7079	655.246	1.7098	711.321	1.711	716.796	1.7035	741.25					1.7064	568.393	1.7096	737.936	1.7029	749.386	1.7098	682.641					1.708	557.246	1.7112	497.594	1.7087	508.587	1.71	449.511					1.7032	588.594	1.7042	557.044	1.7094	502.313	1.7041	515.716
	1.7099	656.05	1.7116	711.956	1.713	717.565	1.7055	742.088					1.7085	569.129	1.7119	738.941	1.705	750.28	1.712	683.522					1.7099	557.782	1.7129	497.979	1.7105	508.993	1.712	450.043					1.7054	589.308	1.7062	557.561	1.711	502.647	1.7061	516.285
	1.712	656.992	1.7134	712.587	1.715	718.352	1.7078	743.051					1.7106	569.946	1.7143	739.96	1.7071	751.124	1.7142	684.349					1.7119	558.319	1.7146	498.402	1.7122	509.346	1.714	450.594					1.7076	590.032	1.7082	558.104	1.7125	502.955	1.7082	516.839
	1.7143	657.996	1.7153	713.289	1.7171	719.14	1.7101	744.072					1.7128	570.76	1.7165	740.852	1.7091	751.968	1.7162	685.123					1.7139	558.865	1.7165	498.901	1.7139	509.713	1.7161	451.161					1.7097	590.721	1.7102	558.653	1.7141	503.276	1.7102	517.385
	1.7165	658.939	1.7174	714.13	1.7192	719.923	1.7123	745.046					1.7149	571.535	1.7184	741.548	1.7112	752.824	1.7183	685.872					1.7159	559.435	1.7187	499.481	1.7157	510.14	1.7182	451.734					1.7117	591.337	1.7122	559.207	1.7157	503.649	1.7122	517.946
	1.7186	659.804	1.7197	715.099	1.7211	720.666	1.7144	745.877					1.717	572.268	1.7201	742.092	1.7133	753.678	1.7203	686.612					1.7179	560.013	1.7209	500.101	1.7177	510.659	1.7202	452.268					1.7136	591.876	1.7142	559.76	1.7175	504.116	1.7143	518.529
	1.7206	660.642	1.7222	716.14	1.7231	721.346	1.7163	746.535					1.719	572.99	1.7217	742.572	1.7154	754.509	1.7223	687.345					1.72	560.572	1.723	500.693	1.7198	511.25	1.7221	452.738					1.7154	592.371	1.7162	560.302	1.7195	504.685	1.7165	519.131
	1.7226	661.443	1.7245	717.106	1.7249	721.993	1.718	747.088					1.721	573.715	1.7233	743.052	1.7174	755.347	1.7243	688.086					1.7219	561.106	1.7251	501.249	1.722	511.856	1.7239	453.165					1.7171	592.886	1.7182	560.804	1.7217	505.299	1.7186	519.736
	1.7246	662.249	1.7265	717.843	1.7268	722.683	1.7197	747.669					1.7231	574.455	1.7249	743.609	1.7195	756.156	1.7263	688.853					1.7238	561.595	1.7271	501.765	1.7241	512.435	1.7256	453.575					1.719	593.438	1.72	561.265	1.7238	505.891	1.7207	520.335
	1.7266	663.066	1.7283	718.358	1.7289	723.483	1.7216	748.371					1.7252	575.2	1.7268	744.294	1.7214	756.899	1.7284	689.647					1.7255	562.027	1.7291	502.262	1.7262	512.977	1.7273	454					1.721	594.058	1.7218	561.73	1.7259	506.46	1.7228	520.889
	1.7287	663.895	1.7298	718.758	1.7311	724.407	1.7237	749.27					1.7272	575.934	1.7288	745.109	1.7233	757.587	1.7304	690.405					1.7272	562.444	1.731	502.747	1.7282	513.503	1.7292	454.481					1.7231	594.742	1.7238	562.241	1.7279	507.008	1.7247	521.392
	1.7308	664.75	1.7313	719.145	1.7335	725.412	1.7261	750.321					1.7293	576.658	1.731	745.984	1.7251	758.243	1.7323	691.084					1.729	562.889	1.733	503.258	1.7303	514.032	1.7313	455.037					1.7253	595.481	1.7259	562.838	1.73	507.567	1.7266	521.864
	1.7328	665.579	1.7328	719.586	1.7359	726.403	1.7284	751.343					1.7313	577.348	1.7331	746.837	1.7269	758.93	1.7342	691.707					1.7309	563.405	1.735	503.792	1.7323	514.569	1.7335	455.673					1.7275	596.238	1.7281	563.514	1.7321	508.151	1.7285	522.342
	1.7348	666.342	1.7345	720.134	1.7381	727.266	1.7306	752.24					1.7332	578.004	1.7351	747.629	1.7289	759.724	1.736	692.318					1.733	564.016	1.7371	504.336	1.7344	515.104	1.7358	456.357					1.7297	596.958	1.7305	564.224	1.7342	508.731	1.7305	522.864
	1.7366	667.038	1.7364	720.822	1.74	727.939	1.7327	753.038					1.7351	578.613	1.7371	748.376	1.7311	760.666	1.7379	693.004					1.7352	564.71	1.7391	504.872	1.7364	515.623	1.7381	457.009					1.7316	597.549	1.7328	564.878	1.7363	509.322	1.7326	523.448
	1.7385	667.692	1.7384	721.646	1.7418	728.465	1.7347	753.808					1.7369	579.212	1.7391	749.107	1.7335	761.715	1.7399	693.806					1.7376	565.441	1.741	505.361	1.7384	516.128	1.7401	457.541					1.7334	598.056	1.7347	565.384	1.7385	509.92	1.7348	524.083
	1.7403	668.383	1.7406	722.558	1.7434	728.957	1.7367	754.583					1.7388	579.851	1.741	749.837	1.7359	762.753	1.7422	694.731					1.7398	566.117	1.7429	505.791	1.7403	516.603	1.7419	457.95					1.7352	598.522	1.7364	565.751	1.7406	510.512	1.7371	524.734
	1.7423	669.2	1.7428	723.465	1.7452	729.512	1.7387	755.372					1.7409	580.584	1.743	750.584	1.738	763.651	1.7446	695.756					1.7418	566.669	1.7446	506.199	1.7422	517.057	1.7435	458.302					1.7369	599.026	1.738	566.069	1.7427	511.049	1.7393	525.358
	1.7446	670.16	1.7449	724.311	1.7471	730.208	1.7408	756.168					1.7431	581.44	1.745	751.367	1.7399	764.335	1.7471	696.798					1.7436	567.099	1.7464	506.611	1.744	517.492	1.7451	458.651					1.7389	599.627	1.7395	566.374	1.7446	511.525	1.7414	525.9
	1.7469	671.231	1.747	725.114	1.7492	731.048	1.7428	756.944					1.7455	582.363	1.747	752.191	1.7416	764.859	1.7494	697.725					1.7452	567.468	1.7482	507.057	1.7458	517.921	1.7468	459.043					1.741	600.335	1.7411	566.716	1.7465	511.985	1.7432	526.344
	1.7493	672.291	1.749	725.89	1.7514	731.97	1.7448	757.687					1.7478	583.254	1.7492	753.059	1.7431	765.321	1.7514	698.441					1.7468	567.827	1.7502	507.57	1.7477	518.375	1.7486	459.512					1.7432	601.077	1.7429	567.15	1.7484	512.468	1.7449	526.722
	1.7515	673.178	1.7511	726.661	1.7536	732.861	1.7467	758.393					1.7499	583.994	1.7513	753.899	1.7447	765.808	1.7532	698.999					1.7485	568.228	1.7523	508.158	1.7497	518.895	1.7507	460.059					1.7454	601.768	1.7449	567.689	1.7504	512.996	1.7466	527.087
	1.7533	673.859	1.7531	727.45	1.7557	733.659	1.7485	759.055					1.7517	584.558	1.7533	754.654	1.7463	766.396	1.7549	699.498					1.7503	568.714	1.7546	508.797	1.7519	519.511	1.7528	460.674					1.7474	602.404	1.747	568.293	1.7525	513.568	1.7483	527.497
	1.755	674.394	1.7552	728.25	1.7577	734.384	1.7503	759.666					1.7534	585.003	1.7552	755.35	1.7482	767.129	1.7567	700.054					1.7524	569.317	1.7568	509.417	1.7543	520.203	1.7551	461.3					1.7494	602.991	1.7491	568.894	1.7547	514.184	1.7502	527.999
	1.7566	674.875	1.7573	729.064	1.7597	735.103	1.7521	760.29					1.7549	585.424	1.7571	756.036	1.7504	768.033	1.7586	700.746					1.7546	569.986	1.7589	509.957	1.7567	520.884	1.7572	461.882					1.7513	603.563	1.7512	569.471	1.757	514.819	1.7524	528.597
	1.7582	675.402	1.7594	729.841	1.7617	735.838	1.754	760.99					1.7565	585.888	1.759	756.747	1.7526	769.041	1.7607	701.601					1.7569	570.668	1.7607	510.399	1.7588	521.448	1.7593	462.425					1.7533	604.16	1.7532	570.023	1.7591	515.421	1.7546	529.23
	1.7599	676.04	1.7614	730.567	1.7637	736.602	1.756	761.805					1.7583	586.455	1.7611	757.542	1.7549	770.02	1.763	702.532					1.7591	571.319	1.7624	510.771	1.7607	521.868	1.7612	462.944					1.7553	604.784	1.7552	570.571	1.7611	515.928	1.7567	529.829
	1.7618	676.813	1.7633	731.236	1.7657	737.381	1.7582	762.742					1.7602	587.152	1.7633	758.431	1.7571	770.906	1.7653	703.401					1.7612	571.917	1.7641	511.118	1.7623	522.195	1.7632	463.462					1.7574	605.426	1.7573	571.131	1.7629	516.337	1.7588	530.372
	1.764	677.744	1.7652	731.873	1.7678	738.171	1.7605	763.769					1.7623	587.963	1.7656	759.393	1.7591	771.708	1.7674	704.175					1.7633	572.485	1.7658	511.502	1.7639	522.486	1.7653	463.995					1.7594	606.071	1.7593	571.696	1.7646	516.688	1.7608	530.889
	1.7662	678.737	1.767	732.503	1.7699	738.948	1.7629	764.759					1.7645	588.787	1.7678	760.328	1.7611	772.486	1.7693	704.866					1.7653	573.033	1.7676	511.957	1.7654	522.792	1.7673	464.547					1.7614	606.694	1.7614	572.264	1.7662	517.041	1.7627	531.394
	1.7685	679.688	1.7689	733.215	1.7719	739.668	1.765	765.587					1.7667	589.582	1.7699	761.129	1.7631	773.284	1.7713	705.531					1.7674	573.587	1.7697	512.514	1.7671	523.159	1.7694	465.112					1.7634	607.263	1.7635	572.853	1.768	517.453	1.7647	531.905
	1.7706	680.554	1.771	734.036	1.7738	740.333	1.7668	766.228					1.7688	590.338	1.7718	761.78	1.7652	774.109	1.7732	706.219					1.7694	574.153	1.7719	513.138	1.7689	523.61	1.7715	465.675					1.7652	607.786	1.7657	573.454	1.7699	517.967	1.7667	532.427
	1.7726	681.37	1.7733	734.947	1.7756	740.953	1.7685	766.726					1.7708	591.072	1.7735	762.35	1.7673	774.964	1.7752	706.925					1.7715	574.722	1.7741	513.768	1.771	524.14	1.7735	466.215					1.767	608.273	1.7678	574.036	1.7721	518.569	1.7688	532.953
	1.7746	682.157	1.7755	735.904	1.7775	741.571	1.7701	767.185					1.7729	591.809	1.7752	762.905	1.7695	775.84	1.7772	707.637					1.7735	575.292	1.7763	514.371	1.7731	524.703	1.7755	466.702					1.7687	608.764	1.7698	574.563	1.7743	519.213	1.7708	533.499
	1.7766	682.956	1.7778	736.806	1.7795	742.281	1.7717	767.674					1.775	592.579	1.777	763.525	1.7716	776.678	1.7792	708.319					1.7755	575.837	1.7785	514.924	1.7752	525.265	1.7774	467.166					1.7706	609.304	1.7717	575.04	1.7765	519.824	1.7729	534.049
	1.7787	683.802	1.7798	737.585	1.7816	743.133	1.7734	768.248					1.7772	593.386	1.779	764.282	1.7736	777.45	1.7811	709.004					1.7774	576.33	1.7805	515.445	1.7772	525.8	1.7792	467.636					1.7726	609.937	1.7736	575.505	1.7786	520.391	1.7749	534.571
	1.7809	684.685	1.7817	738.218	1.784	744.105	1.7753	768.963					1.7794	594.177	1.7812	765.186	1.7755	778.138	1.783	709.673					1.7792	576.792	1.7825	515.949	1.7792	526.313	1.7812	468.154					1.7747	610.651	1.7755	575.998	1.7807	520.921	1.7768	535.055
	1.783	685.575	1.7835	738.763	1.7864	745.117	1.7774	769.805					1.7815	594.931	1.7835	766.146	1.7773	778.778	1.7849	710.31					1.7811	577.271	1.7845	516.455	1.7812	526.823	1.7834	468.75					1.777	611.417	1.7776	576.556	1.7827	521.43	1.7787	535.488
	1.7851	686.399	1.7852	739.349	1.7886	746.016	1.7795	770.679					1.7835	595.624	1.7857	767.039	1.7791	779.439	1.7867	710.917					1.783	577.787	1.7866	516.969	1.7833	527.341	1.7857	469.432					1.7793	612.178	1.7798	577.178	1.7847	521.939	1.7805	535.923
	1.787	687.134	1.7872	740.066	1.7906	746.693	1.7816	771.505					1.7854	596.24	1.7878	767.848	1.781	780.156	1.7885	711.522					1.7851	578.381	1.7886	517.511	1.7853	527.884	1.7882	470.166					1.7814	612.846	1.7821	577.852	1.7867	522.455	1.7824	536.415
	1.7889	687.769	1.7893	740.958	1.7923	747.182	1.7836	772.255					1.7873	596.826	1.7898	768.6	1.783	780.964	1.7904	712.205					1.7874	579.081	1.7907	518.058	1.7874	528.446	1.7906	470.854					1.7833	613.38	1.7844	578.493	1.7887	522.98	1.7846	537
	1.7906	688.377	1.7917	741.956	1.7939	747.591	1.7855	772.961					1.7891	597.41	1.7918	769.339	1.7852	781.893	1.7925	713.005					1.7898	579.851	1.7928	518.576	1.7896	529.013	1.7927	471.422					1.785	613.818	1.7865	579.045	1.7907	523.502	1.7869	537.67
	1.7924	689.028	1.794	742.923	1.7954	747.997	1.7874	773.665					1.791	598.035	1.7937	770.087	1.7875	782.907	1.7948	713.925					1.7923	580.602	1.7947	519.058	1.7917	529.553	1.7946	471.862					1.7867	614.225	1.7883	579.492	1.7927	524.002	1.7893	538.384
	1.7943	689.74	1.7962	743.781	1.797	748.463	1.7893	774.383					1.7929	598.724	1.7958	770.85	1.7897	783.886	1.7972	714.904					1.7944	581.212	1.7966	519.511	1.7937	530.05	1.7963	472.21					1.7883	614.657	1.79	579.854	1.7946	524.448	1.7916	539.052
	1.7963	690.553	1.7983	744.553	1.7987	749.047	1.7913	775.131					1.795	599.464	1.7978	771.624	1.7918	784.708	1.7995	715.826					1.7963	581.676	1.7985	519.96	1.7956	530.508	1.7979	472.558					1.7901	615.171	1.7916	580.198	1.7965	524.873	1.7937	539.593
	1.7985	691.513	1.8003	745.294	1.8007	749.804	1.7933	775.912					1.7972	600.28	1.7998	772.417	1.7937	785.358	1.8016	716.572					1.7981	582.062	1.8004	520.437	1.7975	530.951	1.7997	472.955					1.7922	615.797	1.7934	580.579	1.7983	525.3	1.7955	540
	1.8009	692.55	1.8024	746.027	1.8029	750.717	1.7954	776.729					1.7995	601.152	1.8019	773.195	1.7954	785.902	1.8034	717.122					1.7997	582.438	1.8024	520.966	1.7994	531.402	1.8016	473.448					1.7943	616.506	1.7952	581.053	1.8001	525.742	1.7971	540.317
	1.8031	693.547	1.8044	746.778	1.8053	751.699	1.7975	777.578					1.8017	601.961	1.8039	773.932	1.797	786.43	1.805	717.547					1.8015	582.868	1.8047	521.567	1.8014	531.901	1.8037	474.029					1.7966	617.232	1.7973	581.643	1.8021	526.243	1.7988	540.636
	1.8052	694.365	1.8064	747.532	1.8075	752.636	1.7995	778.394					1.8036	602.631	1.8057	774.597	1.7987	787.046	1.8065	717.948					1.8034	583.395	1.807	522.242	1.8035	532.459	1.8059	474.643					1.7987	617.918	1.7996	582.289	1.8043	526.856	1.8005	541.011
	1.8071	695.015	1.8084	748.258	1.8097	753.483	1.8015	779.126					1.8054	603.167	1.8076	775.22	1.8007	787.807	1.8081	718.408					1.8056	584.015	1.8094	522.925	1.8057	533.068	1.8081	475.214					1.8008	618.55	1.8018	582.914	1.8067	527.558	1.8023	541.479
	1.8087	695.563	1.8104	748.94	1.8118	754.282	1.8034	779.801					1.8071	603.635	1.8095	775.886	1.8029	788.722	1.8099	718.976					1.8078	584.663	1.8116	523.524	1.808	533.703	1.8101	475.74					1.8028	619.163	1.8039	583.489	1.8091	528.279	1.8044	542.026
	1.8104	696.109	1.8123	749.563	1.8139	755.053	1.8053	780.486					1.8087	604.128	1.8115	776.669	1.8051	789.689	1.8118	719.678					1.8099	585.273	1.8136	523.998	1.8102	534.301	1.8121	476.239					1.8049	619.78	1.8059	584.015	1.8114	528.917	1.8065	542.609
	1.8122	696.756	1.8141	750.128	1.816	755.827	1.8073	781.249					1.8105	604.725	1.8138	777.589	1.8073	790.611	1.8139	720.479					1.812	585.82	1.8154	524.373	1.8123	534.802	1.8141	476.735					1.8069	620.387	1.8079	584.535	1.8135	529.407	1.8087	543.187
	1.8142	697.555	1.8158	750.659	1.8181	756.611	1.8094	782.116					1.8126	605.462	1.8162	778.621	1.8094	791.433	1.8161	721.303					1.814	586.346	1.8171	524.725	1.8141	535.199	1.8161	477.248					1.8089	620.99	1.8099	585.051	1.8152	529.772	1.8108	543.732
	1.8164	698.49	1.8175	751.215	1.8202	757.411	1.8117	783.094					1.8148	606.322	1.8186	779.631	1.8114	792.187	1.8181	722.087					1.8159	586.866	1.8189	525.129	1.8158	535.549	1.8181	477.769					1.8109	621.609	1.8119	585.568	1.8168	530.073	1.8128	544.242
	1.8186	699.465	1.8194	751.856	1.8223	758.178	1.8141	784.139					1.8171	607.214	1.8207	780.471	1.8134	792.922	1.8201	722.815					1.8179	587.397	1.8208	525.616	1.8175	535.9	1.8202	478.298					1.813	622.231	1.8139	586.076	1.8184	530.388	1.8147	544.731
	1.8208	700.361	1.8214	752.625	1.8243	758.867	1.8164	785.111					1.8193	608.033	1.8226	781.082	1.8153	793.658	1.8221	723.495					1.8199	587.96	1.823	526.17	1.8193	536.307	1.8222	478.833					1.815	622.828	1.8159	586.586	1.8201	530.765	1.8167	545.225
	1.8228	701.171	1.8236	753.52	1.8262	759.471	1.8185	785.902					1.8213	608.756	1.8242	781.538	1.8173	794.415	1.824	724.172					1.822	588.537	1.8252	526.76	1.8213	536.815	1.8243	479.353					1.8169	623.392	1.8179	587.106	1.8221	531.246	1.8188	545.77
	1.8248	701.915	1.8259	754.511	1.8279	759.993	1.8203	786.502					1.8233	609.421	1.8257	781.954	1.8193	795.18	1.826	724.864					1.8241	589.116	1.8273	527.321	1.8234	537.409	1.8262	479.827					1.8188	623.925	1.8199	587.588	1.8242	531.798	1.8209	546.349
	1.8267	702.646	1.8282	755.48	1.8296	760.511	1.822	787.004					1.8253	610.076	1.8273	782.418	1.8213	795.924	1.828	725.592					1.8262	589.682	1.8294	527.84	1.8257	538.015	1.828	480.259					1.8206	624.44	1.8218	588.046	1.8263	532.376	1.8231	546.941
	1.8287	703.391	1.8304	756.298	1.8313	761.092	1.8237	787.527					1.8272	610.734	1.829	782.98	1.8232	796.637	1.8301	726.364					1.8281	590.202	1.8313	528.312	1.8278	538.57	1.8298	480.676					1.8225	624.985	1.8236	588.484	1.8285	532.937	1.8252	547.521
	1.8307	704.145	1.8323	756.898	1.8332	761.764	1.8255	788.165					1.8292	611.4	1.8309	783.666	1.825	797.288	1.8322	727.168					1.83	590.66	1.8333	528.778	1.8298	539.07	1.8317	481.117					1.8245	625.63	1.8254	588.91	1.8306	533.464	1.8273	548.059
	1.8326	704.897	1.8339	757.356	1.8353	762.546	1.8275	788.943					1.8312	612.069	1.833	784.521	1.8268	797.879	1.8344	727.96					1.8318	591.09	1.8353	529.279	1.8318	539.552	1.8336	481.611					1.8268	626.393	1.8273	589.374	1.8326	533.958	1.8293	548.539
	1.8346	705.654	1.8355	757.767	1.8375	763.461	1.8297	789.849					1.8332	612.729	1.8352	785.474	1.8285	798.457	1.8364	728.681					1.8336	591.538	1.8374	529.791	1.8338	540.042	1.8358	482.176					1.8293	627.242	1.8294	589.934	1.8346	534.441	1.8312	548.998
	1.8366	706.391	1.8371	758.225	1.8399	764.436	1.8319	790.79					1.8351	613.358	1.8375	786.42	1.8303	799.064	1.8383	729.335					1.8355	592.029	1.8394	530.297	1.8358	540.549	1.838	482.81					1.8318	628.085	1.8317	590.594	1.8366	534.927	1.8331	549.463
	1.8384	707.072	1.8388	758.781	1.8421	765.327	1.8341	791.663					1.8369	613.933	1.8397	787.271	1.8321	799.761	1.8402	729.958					1.8376	592.597	1.8414	530.781	1.8378	541.057	1.8404	483.456					1.834	628.809	1.8341	591.307	1.8386	535.444	1.8351	549.979
	1.8402	707.697	1.8407	759.485	1.8441	766.049	1.8361	792.444					1.8386	614.468	1.8418	788.033	1.8342	800.597	1.8421	730.6					1.8398	593.25	1.8434	531.261	1.8399	541.562	1.8425	484.036					1.836	629.376	1.8364	591.979	1.8407	535.974	1.8373	550.571
	1.842	708.315	1.8428	760.314	1.8459	766.621	1.8381	793.182					1.8404	615.001	1.8438	788.763	1.8364	801.57	1.8441	731.33					1.8422	593.928	1.8453	531.72	1.8419	542.069	1.8445	484.496					1.8378	629.827	1.8385	592.536	1.8428	536.521	1.8396	551.218
	1.8438	708.992	1.845	761.178	1.8476	767.145	1.8401	793.917					1.8422	615.593	1.8457	789.493	1.8388	802.629	1.8463	732.16					1.8444	594.556	1.8472	532.144	1.8439	542.562	1.8462	484.848					1.8395	630.253	1.8404	592.962	1.8449	537.052	1.8419	551.889
	1.8457	709.761	1.8471	761.981	1.8494	767.712	1.8421	794.656					1.8442	616.288	1.8478	790.248	1.8412	803.641	1.8486	733.068					1.8463	595.056	1.849	532.549	1.8459	543.02	1.8478	485.161					1.8413	630.714	1.8421	593.298	1.8469	537.555	1.8442	552.501
	1.8478	710.652	1.8491	762.713	1.8513	768.398	1.8441	795.414					1.8463	617.112	1.8499	791.053	1.8433	804.469	1.8509	733.989					1.8481	595.443	1.8508	532.963	1.8477	543.43	1.8494	485.469					1.8432	631.28	1.8437	593.619	1.8489	538.02	1.8462	552.985
	1.8501	711.664	1.8511	763.396	1.8535	769.22	1.8461	796.194					1.8487	618.046	1.852	791.869	1.8451	805.101	1.8531	734.825					1.8497	595.769	1.8527	533.425	1.8495	543.813	1.851	485.815					1.8453	631.949	1.8454	593.984	1.8508	538.456	1.8479	553.352
	1.8525	712.715	1.853	764.064	1.8557	770.119	1.8482	796.997					1.8511	619	1.8541	792.665	1.8468	805.619	1.8552	735.514					1.8512	596.088	1.8548	533.948	1.8513	544.225	1.8528	486.236					1.8475	632.655	1.8472	594.421	1.8527	538.905	1.8496	553.675
	1.8548	713.688	1.8549	764.736	1.8579	770.978	1.8502	797.772					1.8534	619.852	1.8561	793.393	1.8484	806.125	1.857	736.057					1.8529	596.465	1.857	534.547	1.8533	544.706	1.8547	486.731					1.8497	633.329	1.8492	594.944	1.8547	539.417	1.8512	553.993
	1.8568	714.478	1.8568	765.437	1.86	771.738	1.8521	798.467					1.8554	620.506	1.858	794.044	1.8501	806.688	1.8586	736.54					1.8547	596.926	1.8594	535.201	1.8554	545.284	1.8568	487.285					1.8518	633.937	1.8514	595.538	1.8569	540.007	1.8529	554.376
	1.8586	715.086	1.8588	766.17	1.862	772.416	1.854	799.091					1.8571	621.02	1.8598	794.659	1.852	807.362	1.8603	737.04					1.8568	597.468	1.8617	535.803	1.8578	545.94	1.8589	487.847					1.8537	634.498	1.8536	596.142	1.8593	540.671	1.8548	554.847
	1.8603	715.598	1.8609	766.933	1.8639	773.071	1.8558	799.719					1.8588	621.481	1.8617	795.306	1.8541	808.182	1.8621	737.641					1.8589	598.057	1.8637	536.298	1.8602	546.618	1.861	488.371					1.8556	635.031	1.8557	596.713	1.8617	541.346	1.8569	555.38
	1.8619	716.113	1.8629	767.721	1.8659	773.739	1.8577	800.381					1.8604	621.955	1.8636	796.011	1.8563	809.119	1.8642	738.396					1.861	598.645	1.8655	536.665	1.8625	547.224	1.863	488.869					1.8576	635.578	1.8578	597.242	1.8639	541.928	1.859	555.92
	1.8636	716.683	1.865	768.487	1.8678	774.424	1.8597	801.179					1.8621	622.477	1.8657	796.802	1.8585	810.061	1.8664	739.267					1.863	599.205	1.8671	536.964	1.8645	547.691	1.865	489.371					1.8595	636.147	1.8598	597.738	1.8659	542.374	1.861	556.425
	1.8655	717.378	1.867	769.189	1.8698	775.135	1.862	802.16					1.864	623.098	1.8679	797.703	1.8607	810.908	1.8686	740.128					1.865	599.729	1.8686	537.254	1.8662	548.044	1.867	489.889					1.8615	636.737	1.8618	598.227	1.8676	542.703	1.8629	556.885
	1.8676	718.221	1.8689	769.859	1.8718	775.839	1.8645	803.259					1.8661	623.84	1.8702	798.664	1.8627	811.679	1.8707	740.895					1.8669	600.239	1.8703	537.572	1.8678	548.343	1.8691	490.421					1.8636	637.344	1.8638	598.734	1.8692	542.993	1.8648	557.326
	1.8698	719.129	1.8708	770.543	1.8737	776.517	1.867	804.329					1.8683	624.655	1.8725	799.576	1.8647	812.43	1.8728	741.594					1.8689	600.756	1.872	537.956	1.8695	548.664	1.8712	490.978					1.8656	637.957	1.8659	599.279	1.8709	543.302	1.8667	557.787
	1.8719	720.018	1.8728	771.286	1.8756	777.161	1.8692	805.178					1.8705	625.456	1.8745	800.325	1.8666	813.165	1.8747	742.268					1.8709	601.298	1.8739	538.424	1.8713	549.057	1.8733	491.548					1.8676	638.532	1.868	599.862	1.8726	543.666	1.8686	558.269
	1.874	720.857	1.875	772.129	1.8775	777.75	1.871	805.764					1.8726	626.192	1.8763	800.904	1.8686	813.903	1.8767	742.955					1.873	601.87	1.876	538.952	1.8733	549.539	1.8755	492.117					1.8695	639.048	1.8702	600.443	1.8745	544.11	1.8706	558.764
	1.8761	721.636	1.8773	773.063	1.8792	778.278	1.8726	806.179					1.8746	626.888	1.878	801.393	1.8706	814.682	1.8787	743.651					1.8751	602.46	1.8781	539.494	1.8754	550.099	1.8776	492.658					1.8713	639.525	1.8723	600.986	1.8766	544.619	1.8726	559.265
	1.8781	722.399	1.8796	774.019	1.8809	778.806	1.8741	806.568					1.8766	627.567	1.8796	801.874	1.8727	815.488	1.8807	744.34					1.8773	603.049	1.8802	540.018	1.8776	550.671	1.8796	493.142					1.8731	640.004	1.8743	601.465	1.8787	545.136	1.8746	559.765
	1.8801	723.166	1.8819	774.881	1.8828	779.419	1.8757	807.02					1.8786	628.251	1.8814	802.432	1.8747	816.297	1.8827	745.033					1.8794	603.61	1.8822	540.51	1.8798	551.205	1.8815	493.583					1.875	640.539	1.8761	601.895	1.8807	545.627	1.8767	560.281
	1.8821	723.939	1.8839	775.568	1.8848	780.17	1.8774	807.591					1.8806	628.949	1.8833	803.122	1.8767	817.053	1.8847	745.722					1.8814	604.126	1.8842	540.99	1.8818	551.696	1.8834	494.023					1.877	641.16	1.878	602.315	1.8826	546.064	1.8787	560.778
	1.8841	724.739	1.8856	776.107	1.887	781.062	1.8794	808.333					1.8827	629.678	1.8854	803.958	1.8787	817.758	1.8866	746.38					1.8833	604.617	1.8862	541.482	1.8838	552.148	1.8853	494.508					1.8793	641.887	1.8799	602.775	1.8845	546.479	1.8806	561.222
	1.8862	725.579	1.8873	776.581	1.8893	782.061	1.8816	809.208					1.8848	630.425	1.8876	804.851	1.8805	818.424	1.8885	746.984					1.8852	605.11	1.8883	541.996	1.8857	552.594	1.8874	495.035					1.8817	642.66	1.8819	603.306	1.8864	546.909	1.8824	561.632
	1.8883	726.42	1.889	777.094	1.8917	783.051	1.8838	810.134					1.8868	631.128	1.8898	805.714	1.8824	819.081	1.8903	747.55					1.8872	605.629	1.8904	542.528	1.8877	553.063	1.8896	495.605					1.884	643.38	1.8842	603.92	1.8884	547.372	1.8843	562.055
	1.8903	727.195	1.8909	777.723	1.8939	783.885	1.886	811.016					1.8888	631.775	1.8919	806.512	1.8843	819.801	1.892	748.097					1.8894	606.204	1.8925	543.076	1.8897	553.569	1.8918	496.216					1.886	643.963	1.8865	604.592	1.8904	547.865	1.8862	562.54
	1.8922	727.878	1.8929	778.522	1.8959	784.501	1.8881	811.802					1.8907	632.381	1.8939	807.254	1.8865	820.66	1.8939	748.694					1.8916	606.834	1.8947	543.624	1.8919	554.107	1.8941	496.824					1.8878	644.414	1.8888	605.244	1.8925	548.365	1.8883	563.089
	1.894	728.508	1.8952	779.432	1.8975	784.964	1.8901	812.541					1.8925	632.962	1.8959	807.963	1.8888	821.668	1.8959	749.425					1.8939	607.49	1.8967	544.146	1.894	554.65	1.8963	497.371					1.8894	644.785	1.891	605.799	1.8945	548.852	1.8906	563.723
	1.8958	729.164	1.8974	780.337	1.8991	785.385	1.8921	813.261					1.8944	633.551	1.8979	808.661	1.8912	822.76	1.8981	750.317					1.8961	608.109	1.8987	544.601	1.8961	555.179	1.8982	497.811					1.891	645.125	1.8929	606.213	1.8966	549.332	1.8931	564.407
	1.8978	729.911	1.8996	781.166	1.9008	785.847	1.8941	814.009					1.8963	634.234	1.8998	809.367	1.8937	823.807	1.9006	751.313					1.8982	608.638	1.9006	545.014	1.8982	555.673	1.8999	498.16					1.8926	645.501	1.8946	606.55	1.8986	549.78	1.8954	565.039
	1.8999	730.789	1.9017	781.914	1.9026	786.401	1.8962	814.819					1.8985	635.059	1.9018	810.086	1.8959	824.678	1.903	752.306					1.9	609.072	1.9025	545.428	1.9001	556.123	1.9016	498.49					1.8943	645.945	1.8962	606.867	1.9004	550.174	1.8975	565.544
	1.9022	731.809	1.9036	782.621	1.9045	787.111	1.8983	815.669					1.9009	635.97	1.9038	810.802	1.8978	825.34	1.9053	753.155					1.9017	609.428	1.9044	545.869	1.902	556.55	1.9033	498.861					1.8962	646.495	1.8979	607.22	1.9023	550.544	1.8993	565.907
	1.9047	732.923	1.9056	783.31	1.9067	787.973	1.9005	816.521					1.9033	636.923	1.9057	811.507	1.8995	825.856	1.9073	753.817					1.9033	609.767	1.9064	546.375	1.9039	556.986	1.9052	499.312					1.8983	647.131	1.8998	607.642	1.9041	550.936	1.9009	566.179
	1.9071	734.001	1.9076	784.011	1.909	788.883	1.9026	817.309					1.9056	637.812	1.9076	812.162	1.9011	826.35	1.909	754.331					1.905	610.156	1.9086	546.953	1.906	557.472	1.9073	499.858					1.9005	647.804	1.9018	608.149	1.9061	551.378	1.9024	566.427
	1.9094	734.903	1.9096	784.744	1.9112	789.742	1.9045	817.985					1.9078	638.534	1.9094	812.755	1.9029	826.96	1.9107	754.769					1.9069	610.634	1.911	547.576	1.9081	558.033	1.9095	500.458					1.9026	648.434	1.9039	608.686	1.9082	551.877	1.904	566.725
	1.9113	735.585	1.9117	785.507	1.9133	790.514	1.9064	818.586					1.9096	639.081	1.9112	813.32	1.9049	827.739	1.9123	755.251					1.9091	611.226	1.9133	548.194	1.9105	558.658	1.9117	501.037					1.9046	649.017	1.9059	609.198	1.9105	552.446	1.9058	567.119
	1.913	736.125	1.9137	786.282	1.9154	791.233	1.9081	819.16					1.9113	639.533	1.913	813.91	1.9071	828.668	1.9142	755.856					1.9113	611.883	1.9155	548.743	1.9128	559.279	1.9138	501.551					1.9066	649.593	1.9078	609.662	1.9129	553.043	1.9077	567.598
	1.9147	736.666	1.9158	787.008	1.9173	791.917	1.9099	819.748					1.9129	639.992	1.9149	814.586	1.9094	829.636	1.9162	756.586					1.9136	612.515	1.9174	549.181	1.915	559.818	1.9158	502.039					1.9086	650.175	1.9097	610.099	1.9152	553.598	1.9099	568.145
	1.9166	737.318	1.9177	787.665	1.9193	792.597	1.9118	820.418					1.9148	640.557	1.9169	815.382	1.9116	830.52	1.9184	757.402					1.9157	613.077	1.9192	549.529	1.9169	560.237	1.9178	502.513					1.9107	650.777	1.9116	610.551	1.9172	554.013	1.9121	568.722
	1.9186	738.108	1.9195	788.26	1.9213	793.281	1.9138	821.203					1.9168	641.273	1.9192	816.298	1.9137	831.295	1.9206	758.216					1.9177	613.583	1.9208	549.832	1.9186	560.55	1.9198	502.988					1.9127	651.399	1.9135	611.019	1.919	554.295	1.9142	569.28
	1.9208	739.005	1.9213	788.815	1.9233	793.98	1.916	822.095					1.919	642.101	1.9216	817.28	1.9157	831.99	1.9227	758.978					1.9196	614.08	1.9225	550.165	1.9202	560.833	1.9218	503.472					1.9149	652.041	1.9155	611.5	1.9206	554.509	1.9163	569.795
	1.923	739.889	1.9232	789.431	1.9253	794.698	1.9183	823.044					1.9213	642.94	1.9239	818.208	1.9176	832.659	1.9247	759.657					1.9216	614.578	1.9243	550.576	1.9219	561.147	1.9238	503.957					1.917	652.673	1.9175	612.01	1.9222	554.705	1.9183	570.301
	1.925	740.692	1.9252	790.19	1.9273	795.409	1.9205	823.948					1.9234	643.711	1.926	818.981	1.9195	833.351	1.9266	760.269					1.9236	615.078	1.9264	551.089	1.9236	561.521	1.9259	504.461					1.9191	653.272	1.9196	612.523	1.9238	554.928	1.9204	570.811
	1.927	741.416	1.9275	791.109	1.9293	796.077	1.9226	824.706					1.9254	644.398	1.9278	819.58	1.9214	834.075	1.9285	760.893					1.9256	615.58	1.9286	551.663	1.9256	561.986	1.9279	504.936					1.921	653.812	1.9216	613.032	1.9256	555.221	1.9225	571.331
	1.9289	742.119	1.93	792.137	1.9312	796.674	1.9244	825.309					1.9274	645.05	1.9295	820.079	1.9234	834.8	1.9305	761.56					1.9277	616.102	1.9308	552.237	1.9277	562.513	1.9298	505.362					1.9229	654.304	1.9236	613.51	1.9276	555.578	1.9246	571.852
	1.9309	742.843	1.9324	793.147	1.933	797.251	1.9262	825.833					1.9294	645.728	1.9312	820.557	1.9254	835.554	1.9325	762.275					1.9297	616.625	1.9329	552.76	1.9298	563.036	1.9316	505.764					1.9247	654.787	1.9255	613.961	1.9297	555.961	1.9268	572.382
	1.9329	743.602	1.9346	793.934	1.9349	797.881	1.9279	826.369					1.9314	646.418	1.9329	821.08	1.9274	836.336	1.9346	763.033					1.9316	617.113	1.9349	553.242	1.9319	563.524	1.9334	506.144					1.9266	655.299	1.9274	614.383	1.9318	556.306	1.9289	572.916
	1.9349	744.373	1.9364	794.486	1.9369	798.636	1.9297	827.009					1.9335	647.107	1.9347	821.73	1.9294	837.077	1.9367	763.814					1.9335	617.55	1.937	553.722	1.9338	563.97	1.9352	506.532					1.9286	655.875	1.9292	614.797	1.934	556.533	1.931	573.42
	1.9369	745.136	1.938	794.891	1.9392	799.528	1.9318	827.79					1.9355	647.798	1.9368	822.52	1.9313	837.76	1.9388	764.571					1.9353	617.952	1.939	554.204	1.9357	564.39	1.937	506.964					1.9308	656.527	1.9312	615.244	1.936	556.533	1.933	573.868
	1.9389	745.91	1.9395	795.262	1.9416	800.543	1.934	828.693					1.9375	648.49	1.939	823.385	1.9332	838.409	1.9408	765.268					1.9371	618.355	1.941	554.685	1.9376	564.82	1.9391	507.489					1.933	657.242	1.9332	615.774	1.9381	555.98	1.9349	574.279
	1.9409	746.673	1.9411	795.691	1.9441	801.557	1.9362	829.605					1.9395	649.148	1.9412	824.23	1.9351	839.071	1.9428	765.89					1.939	618.826	1.943	555.155	1.9396	565.259	1.9414	508.116					1.9353	657.964	1.9355	616.39	1.9402	553.538	1.9368	574.698
	1.9429	747.376	1.9428	796.226	1.9464	802.457	1.9384	830.435					1.9414	649.748	1.9433	825.003	1.937	839.784	1.9446	766.492					1.9411	619.4	1.945	555.609	1.9416	565.719	1.9439	508.797					1.9376	658.634	1.9379	617.08	1.9422	548.29	1.9388	575.152
	1.9447	748.036	1.9448	796.92	1.9484	803.16	1.9404	831.157					1.9432	650.318	1.9453	825.725	1.9391	840.6	1.9466	767.155					1.9434	620.055	1.947	556.057	1.9436	566.204	1.9463	509.45					1.9396	659.191	1.9404	617.771	1.9439	543.278	1.9409	575.654
	1.9466	748.683	1.9469	797.762	1.9502	803.668	1.9423	831.832					1.945	650.878	1.9473	826.429	1.9413	841.535	1.9487	767.918					1.9458	620.756	1.9489	556.496	1.9456	566.697	1.9484	509.977					1.9414	659.635	1.9426	618.333	1.9443	537.264	1.943	576.211
	1.9485	749.366	1.9492	798.667	1.9519	804.115	1.9443	832.502					1.9469	651.471	1.9493	827.111	1.9436	842.49	1.9509	768.799					1.9481	621.424	1.9508	556.913	1.9477	567.169	1.9503	510.351					1.943	660.021	1.9445	618.712	1.9446	526.225	1.9453	576.813
	1.9505	750.141	1.9514	799.533	1.9537	804.622	1.9462	833.193					1.9489	652.168	1.9513	827.798	1.9458	843.339	1.9534	769.777					1.9502	621.971	1.9526	557.308	1.9496	567.614	1.9519	510.64					1.9447	660.437	1.9461	618.972	1.9447	518.364	1.9476	577.394
	1.9527	751.024	1.9535	800.324	1.9556	805.286	1.9482	833.911					1.9511	652.976	1.9532	828.503	1.9478	844.038	1.9558	770.744					1.9521	622.386	1.9544	557.683	1.9515	568.01	1.9535	510.926					1.9466	660.938	1.9476	619.202	1.9448	509.151	1.9497	577.879
	1.955	751.994	1.9556	801.049	1.9577	806.108	1.9502	834.636					1.9535	653.879	1.9553	829.256	1.9495	844.566	1.958	771.556					1.9538	622.729	1.9563	558.091	1.9533	568.391	1.9552	511.26					1.9486	661.544	1.9491	619.465	1.9449	498.764	1.9515	578.247
	1.9573	752.963	1.9576	801.753	1.96	807.008	1.9522	835.35					1.9558	654.751	1.9573	830.03	1.9511	845.01	1.9599	772.141					1.9554	623.055	1.9584	558.596	1.9552	568.789	1.957	511.661					1.9509	662.238	1.9508	619.807	1.9451	487.363	1.9532	578.559
	1.9595	753.812	1.9596	802.47	1.9623	807.854	1.9541	836.042					1.9579	655.472	1.9594	830.75	1.9527	845.45	1.9616	772.582					1.9571	623.438	1.9606	559.192	1.9572	569.242	1.9591	512.158					1.9531	662.944	1.9527	620.241	1.9452	475.088	1.9549	578.859
	1.9614	754.472	1.9617	803.217	1.9643	808.586	1.956	836.678					1.9598	656.022	1.9613	831.403	1.9543	845.97	1.9632	772.982					1.959	623.896	1.963	559.832	1.9593	569.781	1.9613	512.708					1.9553	663.593	1.9547	620.769	1.9454	462.065	1.9567	579.205
	1.963	754.975	1.9638	804.005	1.9663	809.251	1.9578	837.261					1.9614	656.452	1.9631	832.022	1.9561	846.608	1.9649	773.447					1.9611	624.438	1.9654	560.45	1.9617	570.395	1.9635	513.276					1.9574	664.185	1.9569	621.344	1.9455	448.408	1.9586	579.643
	1.9646	755.412	1.966	804.821	1.9682	809.894	1.9595	837.816					1.963	656.839	1.965	832.666	1.9582	847.397	1.9667	774.018					1.9633	625.041	1.9675	560.989	1.9641	571.033	1.9657	513.814					1.9594	664.736	1.9591	621.919	1.9457	434.22	1.9607	580.162
	1.9662	755.864	1.9681	805.577	1.9702	810.522	1.9613	838.418					1.9646	657.245	1.967	833.356	1.9604	848.29	1.9687	774.707					1.9656	625.646	1.9695	561.41	1.9664	571.601	1.9677	514.283					1.9613	665.267	1.9612	622.458	1.9459	419.598	1.9629	580.699
	1.9679	756.396	1.9701	806.227	1.9721	811.146	1.9633	839.121					1.9663	657.723	1.9691	834.141	1.9626	849.189	1.9708	775.461					1.9677	626.197	1.9712	561.727	1.9684	572.036	1.9697	514.715					1.9633	665.799	1.9633	622.982	1.9461	404.635	1.9651	581.209
	1.9697	757.045	1.9719	806.805	1.974	811.774	1.9654	839.957					1.9681	658.317	1.9713	835.044	1.9647	850.019	1.9728	776.19					1.9697	626.687	1.9729	562.025	1.9701	572.343	1.9717	515.164					1.9653	666.347	1.9654	623.495	1.9463	389.417	1.9671	581.676
	1.9717	757.824	1.9737	807.35	1.9759	812.428	1.9677	840.898					1.9701	659.021	1.9738	836.054	1.9667	850.766	1.9748	776.849					1.9716	627.137	1.9746	562.359	1.9717	572.574	1.9737	515.631					1.9673	666.906	1.9675	624.006	1.9466	374.02	1.9692	582.11
	1.9738	758.673	1.9755	807.932	1.9779	813.122	1.97	841.868					1.9723	659.781	1.9762	837.038	1.9687	851.474	1.9767	777.457					1.9735	627.581	1.9764	562.756	1.9732	572.812	1.9757	516.106					1.9693	667.461	1.9696	624.537	1.9469	358.518	1.9712	582.545
	1.9759	759.506	1.9774	808.587	1.9799	813.814	1.9722	842.733					1.9744	660.519	1.9784	837.853	1.9706	852.214	1.9785	778.047					1.9755	628.059	1.9785	563.247	1.9749	573.106	1.9778	516.587					1.9713	667.976	1.9718	625.078	1.9471	342.979	1.9732	582.989
	1.9779	760.289	1.9795	809.353	1.9819	814.454	1.9742	843.424					1.9764	661.202	1.9803	838.465	1.9727	852.978	1.9804	778.658					1.9775	628.573	1.9806	563.783	1.9767	573.487	1.9798	517.078					1.9731	668.454	1.974	625.611	1.9474	327.464	1.9753	583.442
	1.9799	761.029	1.9817	810.225	1.9837	815.032	1.976	843.964					1.9783	661.838	1.982	838.963	1.9747	853.746	1.9823	779.303					1.9796	629.125	1.9828	564.3	1.9787	573.968	1.9819	517.544					1.9749	668.898	1.976	626.112			1.9774	583.896
	1.9819	761.756	1.984	811.128	1.9856	815.608	1.9776	844.407					1.9803	662.464	1.9837	839.45	1.9768	854.524	1.9843	779.98					1.9817	629.678	1.9849	564.781	1.9809	574.508	1.9838	517.975					1.9767	669.341	1.978	626.557			1.9795	584.336
	1.9839	762.516	1.9862	811.962	1.9875	816.247	1.9792	844.848					1.9822	663.119	1.9855	840.016	1.9789	855.321	1.9863	780.671					1.9838	630.197	1.9868	565.219	1.9831	575.042	1.9857	518.391					1.9786	669.831	1.9799	626.966			1.9814	584.724
	1.9859	763.322	1.9882	812.655	1.9896	817	1.9809	845.379					1.9843	663.82	1.9875	840.746	1.9809	856.092	1.9883	781.367					1.9857	630.676	1.9888	565.626	1.9852	575.549	1.9877	518.82					1.9807	670.415	1.9818	627.364			1.9833	585.056
	1.9881	764.169	1.99	813.21	1.9918	817.874	1.9828	846.06					1.9864	664.571	1.9897	841.652	1.9829	856.797	1.9903	782.058					1.9877	631.134	1.9907	566.049	1.9873	576.028	1.9897	519.297					1.9829	671.115	1.9837	627.772			1.985	585.338
	1.9902	765.018	1.9917	813.678	1.9942	818.83	1.9849	846.914					1.9886	665.34	1.9921	842.608	1.9848	857.437	1.9922	782.722					1.9896	631.588	1.9926	566.49	1.9893	576.486	1.9919	519.847					1.9854	671.899	1.9857	628.226			1.9867	585.599
	1.9923	765.849	1.9934	814.168	1.9965	819.731	1.9872	847.862					1.9907	666.097	1.9944	843.482	1.9866	858.057	1.9942	783.345					1.9915	632.075	1.9947	566.961	1.9913	576.911	1.9943	520.466					1.9878	672.67	1.9878	628.749			1.9885	585.869
	1.9944	766.622	1.9952	814.761	1.9987	820.458	1.9895	848.807					1.9928	666.797	1.9965	844.242	1.9885	858.73	1.9961	783.964					1.9936	632.631	1.9968	567.454	1.9933	577.328	1.9967	521.097					1.9901	673.325	1.99	629.343			1.9903	586.197
	1.9963	767.313	1.9973	815.492	2.0005	820.965	1.9918	849.672					1.9947	667.408	1.9985	844.923	1.9906	859.494	1.998	784.624					1.9959	633.262	1.9989	567.964	1.9953	577.778	1.999	521.659					1.992	673.807	1.9923	629.964			1.9923	586.593
	1.9982	767.954	1.9995	816.349	2.0021	821.349	1.9939	850.452					1.9966	667.964	2.0004	845.551	1.9928	860.344	2.0001	785.375					1.9983	633.938	2.001	568.465	1.9974	578.211	2.001	522.097					1.9937	674.168	1.9945	630.512			1.9946	587.079
	2	768.597	2.0017	817.224	2.0036	821.698	1.9959	851.177					1.9985	668.535	2.0023	846.175	1.995	861.242	2.0024	786.227					2.0006	634.581	2.003	568.923	1.9994	578.636	2.0028	522.421					1.9953	674.487	1.9965	630.952			1.997	587.625
	2.002	769.313	2.0039	818.021	2.0052	822.091	1.9979	851.858					2.0004	669.178	2.0042	846.846	1.9973	862.119	2.0048	787.16					2.0027	635.102	2.0049	569.343	2.0014	579.073	2.0045	522.68					1.9969	674.847	1.9983	631.303			1.9993	588.128
	2.0041	770.143	2.0059	818.717	2.0069	822.588	1.9999	852.551					2.0025	669.907	2.0062	847.55	1.9994	862.89	2.0072	788.072					2.0046	635.498	2.0068	569.759	2.0035	579.511	2.0061	522.932					1.9987	675.283	2	631.63			2.0015	588.495
	2.0063	771.075	2.0078	819.355	2.0088	823.212	2.0019	853.26					2.0047	670.733	2.0082	848.246	2.0012	863.522	2.0094	788.825					2.0063	635.824	2.0088	570.186	2.0055	579.921	2.0077	523.228					2.0007	675.812	2.0018	631.977			2.0033	588.705
	2.0087	772.05	2.0097	819.991	2.0108	823.926	2.0039	853.993					2.0071	671.602	2.0102	848.954	2.003	864.041	2.0112	789.365					2.0079	636.135	2.0108	570.681	2.0074	580.329	2.0096	523.587					2.0028	676.419	2.0037	632.4			2.005	588.811
	2.011	772.983	2.0117	820.663	2.0129	824.672	2.0059	854.686					2.0093	672.429	2.0122	849.621	2.0046	864.525	2.0128	789.743					2.0096	636.496	2.0131	571.26	2.0095	580.77	2.0115	524.017					2.005	677.048	2.0058	632.928			2.0066	588.867
	2.013	773.77	2.0137	821.362	2.0149	825.407	2.0078	855.32					2.0115	673.142	2.014	850.221	2.0063	865.053	2.0143	790.065					2.0115	636.941	2.0155	571.9	2.0117	581.26	2.0136	524.472					2.0071	677.625	2.008	633.514			2.0083	588.916
	2.0149	774.39	2.0157	822.066	2.0169	826.106	2.0096	855.91					2.0133	673.7	2.0158	850.796	2.0082	865.708	2.0158	790.429					2.0136	637.467	2.0179	572.513	2.0139	581.796	2.0156	524.9					2.0091	678.149	2.0103	634.085			2.0101	589.005
	2.0166	774.89	2.0177	822.748	2.0189	826.781	2.0114	856.482					2.015	674.164	2.0177	851.407	2.0103	866.517	2.0175	790.892					2.0157	638.013	2.0201	573.028	2.0163	582.337	2.0174	525.264					2.0111	678.656	2.0124	634.575			2.0121	589.148
	2.0182	775.382	2.0196	823.395	2.0209	827.444	2.0132	857.095					2.0167	674.607	2.0197	852.11	2.0125	867.429	2.0193	791.48					2.0177	638.518	2.022	573.409	2.0185	582.816	2.0193	525.609					2.013	679.165	2.0143	635.013			2.0143	589.309
	2.02	775.943	2.0215	823.982	2.0229	828.126	2.0152	857.809					2.0184	675.116	2.0219	852.943	2.0148	868.347	2.0213	792.198					2.0197	638.979	2.0237	573.697	2.0205	583.187	2.0212	525.991					2.015	679.7	2.0163	635.408			2.0165	589.426
	2.0219	776.643	2.0233	824.529	2.0249	828.836	2.0173	858.671					2.0203	675.754	2.0242	853.879	2.0169	869.176	2.0235	793.019					2.0216	639.417	2.0253	573.962	2.0223	583.479	2.0232	526.416					2.0171	680.267	2.0182	635.823			2.0187	589.443
	2.024	777.515	2.025	825.061	2.027	829.587	2.0197	859.678					2.0225	676.519	2.0266	854.816	2.019	869.924	2.0257	793.86					2.0235	639.853	2.027	574.273	2.024	583.716	2.0252	526.871					2.0192	680.866	2.0202	636.258			2.0208	589.345
	2.0263	778.457	2.0268	825.63	2.0291	830.372	2.0222	860.773					2.0247	677.338	2.0288	855.607	2.021	870.65	2.0279	794.667					2.0254	640.319	2.0288	574.659	2.0257	583.955	2.0273	527.329					2.0213	681.472	2.0222	636.721			2.0228	589.154
	2.0285	779.356	2.0288	826.314	2.0313	831.145	2.0247	861.817					2.0268	678.118	2.0307	856.19	2.023	871.372	2.03	795.426					2.0274	640.802	2.0308	575.103	2.0276	584.243	2.0294	527.784					2.0234	682.048	2.0243	637.192			2.0248	588.902
	2.0306	780.16	2.031	827.16	2.0333	831.849	2.0269	862.647					2.0289	678.827	2.0323	856.603	2.025	872.107	2.0322	796.167					2.0294	641.293	2.0329	575.596	2.0296	584.602	2.0315	528.204					2.0254	682.578	2.0263	637.642			2.0268	588.593
	2.0326	780.894	2.0333	828.115	2.0353	832.473	2.0288	863.249					2.0309	679.488	2.0338	856.958	2.0271	872.861	2.0343	796.904					2.0314	641.784	2.035	576.081	2.0318	585.007	2.0334	528.569					2.0273	683.056	2.0282	638.054			2.0288	588.244
	2.0345	781.598	2.0357	829.067	2.0372	833.066	2.0305	863.744					2.0329	680.142	2.0354	857.338	2.0291	873.624	2.0364	797.633					2.0334	642.27	2.037	576.526	2.034	585.39	2.0353	528.915					2.0292	683.512	2.03	638.42			2.0308	587.868
	2.0365	782.305	2.0379	829.882	2.0391	833.705	2.0322	864.25					2.0349	680.811	2.037	857.794	2.0312	874.352	2.0384	798.343					2.0354	642.741	2.0389	576.936	2.0362	585.698	2.0372	529.245					2.0311	684.014	2.0318	638.756			2.0329	587.37
	2.0385	783.043	2.0399	830.495	2.0411	834.42	2.0341	864.861					2.0369	681.49	2.0388	858.363	2.0331	875.024	2.0405	799.062					2.0373	643.176	2.0408	577.329	2.0382	585.903	2.0391	529.583					2.0332	684.598	2.0335	639.092			2.0348	586.468
	2.0405	783.796	2.0416	830.957	2.0433	835.226	2.0361	865.611					2.0389	682.16	2.0408	859.081	2.0349	875.612	2.0426	799.777					2.0391	643.588	2.0427	577.735	2.0402	585.984	2.0411	529.95					2.0355	685.275	2.0353	639.453			2.0368	585.53
	2.0426	784.563	2.0432	831.342	2.0456	836.099	2.0383	866.485					2.041	682.836	2.0429	859.894	2.0367	876.137	2.0447	800.457					2.041	644.007	2.0446	578.148	2.0422	585.896	2.0432	530.378					2.0379	686.024	2.0373	639.893			2.0386	584.719
	2.0446	785.305	2.0448	831.743	2.0479	836.962	2.0406	867.375					2.043	683.499	2.0451	860.715	2.0384	876.673	2.0467	801.101					2.0429	644.455	2.0466	578.58	2.0442	585.5	2.0455	530.88					2.0403	686.753	2.0395	640.458			2.0405	584.024
	2.0465	785.981	2.0465	832.234	2.05	837.717	2.0427	868.189					2.0449	684.104	2.0472	861.474	2.0403	877.306	2.0486	801.705					2.0449	644.963	2.0486	579.021	2.0462	584.481	2.048	531.416					2.0425	687.35	2.0419	641.122			2.0425	583.433
	2.0484	786.585	2.0484	832.876	2.052	838.311	2.0448	868.926					2.0468	684.652	2.0492	862.161	2.0424	878.101	2.0505	802.303					2.0472	645.565	2.0506	579.473	2.0484	582.284	2.0503	531.9					2.0444	687.786	2.0443	641.782			2.0446	582.947
	2.0501	787.146	2.0505	833.663	2.0537	838.779	2.0468	869.611					2.0485	685.166	2.0511	862.828	2.0446	879.038	2.0525	802.963					2.0496	646.234	2.0526	579.923	2.0505	578.782	2.0524	532.255					2.0461	688.128	2.0466	642.325			2.0468	582.563
	2.0519	787.723	2.0527	834.546	2.0554	839.205	2.0488	870.272					2.0503	685.707	2.0531	863.508	2.0471	880.086	2.0546	803.727					2.052	646.907	2.0546	580.339	2.0526	574.606	2.0542	532.467					2.0477	688.44	2.0485	642.715			2.0492	582.248
	2.0538	788.408	2.055	835.426	2.057	839.669	2.0507	870.951					2.0523	686.34	2.0551	864.212	2.0495	881.078	2.0569	804.579					2.0542	647.465	2.0565	580.732	2.054	569.085	2.0558	532.594					2.0493	688.78	2.0502	642.991			2.0516	581.934
	2.0559	789.245	2.0572	836.221	2.0589	840.253	2.0527	871.633					2.0544	687.115	2.0572	864.948	2.0517	881.869	2.0592	805.44					2.0561	647.861	2.0584	581.121	2.0546	562.21	2.0574	532.705					2.0511	689.194	2.0518	643.231			2.0538	581.532
	2.0582	790.231	2.0592	836.939	2.061	841.011	2.0547	872.317					2.0568	688.014	2.0593	865.721	2.0535	882.455	2.0614	806.208					2.0577	648.15	2.0603	581.536	2.0548	552.882	2.059	532.845					2.0531	689.707	2.0534	643.5			2.0556	581.029
	2.0606	791.267	2.0612	837.603	2.0632	841.899	2.0567	873.02					2.0592	688.951	2.0614	866.509	2.0552	882.918	2.0634	806.838					2.0593	648.412	2.0624	582.008	2.0549	545.774	2.0608	533.038					2.0552	690.266	2.0552	643.827			2.0573	580.468
	2.063	792.205	2.0632	838.241	2.0656	842.817	2.0586	873.705					2.0615	689.786	2.0636	867.266	2.0568	883.357	2.0652	807.348					2.0609	648.708	2.0646	582.559	2.055	537.14	2.0628	533.315					2.0572	690.822	2.0571	644.235			2.059	579.925
	2.065	792.941	2.0652	838.894	2.0678	843.642	2.0605	874.336					2.0635	690.424	2.0655	867.942	2.0585	883.869	2.0669	807.789					2.0626	649.076	2.067	583.15	2.0551	527.145	2.065	533.644					2.0592	691.351	2.0592	644.737			2.0607	578.741
	2.0668	793.501	2.0672	839.569	2.0699	844.351	2.0624	874.902					2.0653	690.909	2.0674	868.55	2.0604	884.526	2.0685	808.24					2.0646	649.54	2.0693	583.708	2.0552	515.962	2.0672	533.956					2.0612	691.843	2.0614	645.265			2.0627	577.096
	2.0685	793.98	2.0692	840.259	2.0719	845.013	2.0641	875.443					2.067	691.324	2.0693	869.146	2.0625	885.348	2.0703	808.788					2.0667	650.079	2.0714	584.171	2.0553	503.755	2.0693	534.213					2.0631	692.318	2.0635	645.769			2.065	576.048
	2.0702	794.465	2.0712	840.934	2.0738	845.651	2.066	876.054					2.0686	691.747	2.0712	869.779	2.0648	886.273	2.0724	809.512					2.0689	650.652	2.0733	584.502	2.0554	490.669	2.0714	534.411					2.065	692.802	2.0656	646.236			2.0672	574.906
	2.0719	795.032	2.0731	841.563	2.0758	846.284	2.068	876.769					2.0703	692.263	2.0732	870.475	2.0671	887.183	2.0747	810.374					2.071	651.207	2.0749	584.748	2.0555	476.83	2.0734	534.564					2.067	693.288	2.0676	646.653			2.0693	573.572
	2.0739	795.745	2.075	842.165	2.0778	846.92	2.0701	877.603					2.0723	692.902	2.0754	871.254	2.0693	887.989	2.077	811.254					2.0731	651.724	2.0764	584.976	2.0557	462.354	2.0754	534.692					2.0689	693.79	2.0695	647.055			2.0712	572.596
	2.076	796.614	2.0768	842.762	2.0797	847.551	2.0724	878.553					2.0744	693.658	2.0776	872.087	2.0713	888.678	2.0792	812.044					2.0752	652.214	2.078	585.227	2.0559	447.352	2.0775	534.819					2.0709	694.306	2.0714	647.47			2.0731	571.848
	2.0783	797.548	2.0788	843.386	2.0817	848.202	2.0748	879.491					2.0767	694.495	2.0798	872.9	2.0732	889.294	2.0813	812.728					2.0772	652.705	2.0797	585.541	2.056	431.923	2.0797	534.914					2.0729	694.82	2.0734	647.911			2.075	570.124
	2.0806	798.468	2.0808	844.103	2.0837	848.835	2.077	880.294					2.079	695.31	2.0819	873.628	2.0751	889.926	2.0833	813.347					2.0792	653.197	2.0817	585.945	2.0562	416.161	2.0819	534.922					2.0749	695.317	2.0755	648.391			2.0769	568.172
	2.0828	799.287	2.083	844.965	2.0856	849.418	2.0789	880.881					2.0811	696.031	2.0838	874.236	2.077	890.602	2.0852	813.943					2.0813	653.694	2.0838	586.447	2.0564	400.152	2.0841	534.279					2.0768	695.782	2.0776	648.888			2.0788	566.568
	2.0848	799.987	2.0854	845.954	2.0874	849.944	2.0805	881.303					2.0831	696.652	2.0856	874.739	2.079	891.327	2.0872	814.563					2.0834	654.227	2.086	586.997	2.0567	383.981	2.0862	533.334					2.0787	696.22	2.0797	649.36			2.0795	559.36
	2.0867	800.631	2.0879	846.975	2.0891	850.45	2.0821	881.664					2.085	697.236	2.0872	875.197	2.0811	892.116	2.0892	815.194					2.0856	654.77	2.0882	587.529	2.0569	367.723	2.0881	532.386					2.0805	696.643	2.0817	649.782			2.0796	553.842
	2.0885	801.262	2.0903	847.891	2.091	851.023	2.0836	882.044					2.087	697.855	2.0889	875.683	2.0833	892.906	2.0911	815.817					2.0877	655.249	2.0904	588.006	2.0572	351.442	2.09	531.472					2.0824	697.099	2.0836	650.162			2.0797	546.608
	2.0905	801.944	2.0924	848.608	2.093	851.728	2.0853	882.499					2.089	698.517	2.0908	876.298	2.0853	893.63	2.0931	816.431					2.0896	655.68	2.0924	588.455	2.0575	335.205	2.0919	530.578					2.0845	697.629	2.0854	650.523			2.0798	537.824
	2.0925	802.684	2.0942	849.129	2.0953	852.611	2.0871	883.104					2.091	699.221	2.0929	877.074	2.0872	894.247	2.095	817.024					2.0915	656.089	2.0944	588.88			2.0938	529.704					2.0867	698.253	2.0873	650.915			2.0799	527.682
	2.0946	803.472	2.0959	849.545	2.0978	853.621	2.0891	883.859					2.0932	699.94	2.0952	877.966	2.089	894.817	2.0968	817.564					2.0935	656.511	2.0965	589.315			2.0958	528.738					2.0891	698.948	2.0893	651.364			2.08	516.362
	2.0967	804.269	2.0976	849.985	2.1003	854.607	2.0913	884.688					2.0953	700.651	2.0975	878.866	2.0908	895.433	2.0986	818.073					2.0954	656.957	2.0986	589.774			2.098	524.167					2.0915	699.658	2.0915	651.893			2.0802	504.021
	2.0987	805	2.0994	850.545	2.1025	855.39	2.0934	885.492					2.0973	701.309	2.0997	879.669	2.0928	896.137	2.1004	818.582					2.0975	657.443	2.1007	590.248			2.0999	518.86					2.0938	700.272	2.0939	652.49			2.0803	490.799
	2.1006	805.663	2.1014	851.25	2.1044	855.932	2.0955	886.225					2.0992	701.922	2.1017	880.37	2.0949	896.964	2.1022	819.146					2.0996	657.984	2.1029	590.74			2.1022	513.786					2.0958	700.729	2.0963	653.094			2.0804	476.826
	2.1024	806.284	2.1036	852.079	2.1061	856.31	2.0975	886.918					2.1011	702.508	2.1037	881.026	2.0973	897.933	2.1042	819.809					2.1019	658.574	2.105	591.204			2.1044	510.702					2.0974	701.038	2.0985	653.632			2.0806	462.214
	2.1043	806.933	2.1058	852.935	2.1076	856.656	2.0994	887.601					2.103	703.112	2.1057	881.696	2.0998	898.987	2.1064	820.597					2.1041	659.148	2.107	591.603			2.1064	508.709					2.099	701.284	2.1005	654.037			2.0808	447.07
	2.1063	807.644	2.108	853.724	2.1093	857.079	2.1014	888.298					2.1051	703.785	2.1077	882.379	2.1022	899.962	2.1087	821.48					2.1062	659.643	2.1089	591.957			2.1081	507.151					2.1005	701.555	2.1023	654.334			2.081	431.498
	2.1084	808.483	2.1101	854.434	2.1111	857.627	2.1034	889.015					2.1073	704.572	2.1097	883.059	2.1043	900.73	2.111	822.374					2.1081	660.046	2.1107	592.304			2.1098	505.806					2.1022	701.903	2.104	654.578			2.0812	415.592
	2.1108	809.462	2.112	855.072	2.1131	858.297	2.1055	889.76					2.1096	705.445	2.1117	883.747	2.1062	901.274	2.1132	823.137					2.1099	660.37	2.1127	592.676			2.1116	504.573					2.1041	702.348	2.1057	654.837			2.0814	399.441
	2.1132	810.517	2.114	855.694	2.1153	859.076	2.1076	890.536					2.112	706.343	2.1138	884.435	2.1078	901.702	2.1151	823.706					2.1115	660.676	2.1147	593.097			2.1134	503.407					2.1062	702.894	2.1075	655.175			2.0816	383.126
	2.1156	811.515	2.116	856.348	2.1175	859.894	2.1097	891.327					2.1143	707.128	2.1157	885.06	2.1094	902.129	2.1168	824.144					2.1133	661.025	2.1168	593.59			2.1155	502.468					2.1084	703.504	2.1094	655.581			2.0819	366.724
	2.1178	812.316	2.118	857.033	2.1197	860.66	2.1118	892.068					2.1162	707.735	2.1175	885.613	2.1111	902.63	2.1184	824.519					2.1152	661.461	2.1191	594.14			2.1176	501.718					2.1105	704.088	2.1115	656.045			2.0822	350.304
	2.1196	812.893	2.12	857.751	2.1217	861.324	2.1138	892.715					2.118	708.185	2.1193	886.113	2.113	903.255	2.1201	824.919					2.1174	661.998	2.1215	594.707			2.1197	501.062					2.1126	704.626	2.1136	656.533			2.0825	333.93
	2.1213	813.359	2.1221	858.469	2.1237	861.928	2.1157	893.3					2.1196	708.568	2.1211	886.632	2.115	904.003	2.1218	825.403					2.1196	662.584	2.1237	595.204			2.1218	500.447					2.1147	705.135	2.1157	656.996
	2.123	813.817	2.1241	859.159	2.1256	862.546	2.1175	893.891					2.1212	708.963	2.123	887.25	2.1172	904.795	2.1237	826.017					2.1219	663.157	2.1257	595.593			2.1238	499.83					2.1167	705.634	2.1177	657.442
	2.1247	814.354	2.1261	859.784	2.1276	863.181	2.1194	894.547					2.123	709.442	2.1251	888.007	2.1192	905.537	2.1258	826.776					2.124	663.666	2.1274	595.877			2.1258	499.151					2.1187	706.143	2.1197	657.909
	2.1266	815.019	2.128	860.341	2.1296	863.855	2.1215	895.301					2.1249	710.044	2.1273	888.887	2.1212	906.211	2.1281	827.606					2.126	664.12	2.1291	596.105			2.1278	497.893					2.1208	706.662	2.1217	658.353
	2.1287	815.782	2.1298	860.881	2.1317	864.59	2.1237	896.169					2.1269	710.738	2.1298	889.846	2.1231	906.843	2.1303	828.4					2.128	664.544	2.1307	596.349			2.1299	496.499					2.1229	707.199	2.1237	658.741
	2.1308	816.562	2.1316	861.457	2.1339	865.346	2.1261	897.114					2.129	711.449	2.1321	890.75	2.125	907.464	2.1324	829.109					2.1299	664.96	2.1325	596.666			2.1318	491.488					2.1251	707.767	2.1256	659.092
	2.1328	817.3	2.1336	862.118	2.1359	866.036	2.1284	898.016					2.131	712.119	2.1342	891.467	2.1269	908.104	2.1344	829.746					2.1319	665.385	2.1345	597.075			2.1323	485.494					2.1273	708.308	2.1275	659.457
	2.1347	817.979	2.1358	862.908	2.1379	866.652	2.1305	898.757					2.133	712.735	2.136	891.991	2.1288	908.76	2.1364	830.347					2.1339	665.837	2.1367	597.564			2.1328	479.692					2.1293	708.787	2.1296	659.875
	2.1366	818.611	2.1381	863.788	2.1398	867.214	2.1324	899.32					2.1349	713.314	2.1377	892.413	2.1308	909.429	2.1383	830.943					2.136	666.302	2.1389	598.058			2.1332	473.486					2.1313	709.21	2.1316	660.296
	2.1385	819.237	2.1404	864.668	2.1416	867.76	2.1341	899.783					2.1368	713.884	2.1393	892.819	2.1327	910.11	2.1402	831.558					2.1379	666.733	2.1411	598.52			2.1337	467.159					2.1332	709.615	2.1336	660.679
	2.1404	819.88	2.1425	865.398	2.1435	868.347	2.1357	900.233					2.1387	714.494	2.141	893.304	2.1347	910.805	2.1422	832.216					2.1398	667.134	2.1432	598.935			2.1342	460.703					2.1351	710.045	2.1355	661.028
	2.1423	820.555	2.1444	865.913	2.1455	869.028	2.1375	900.755					2.1407	715.13	2.1429	893.926	2.1367	911.495	2.1443	832.933					2.1416	667.496	2.1452	599.321			2.1346	452.653					2.1371	710.509	2.1373	661.361
	2.1442	821.236	2.146	866.284	2.1477	869.835	2.1394	901.44					2.1426	715.769	2.1451	894.717	2.1386	912.147	2.1464	833.667					2.1434	667.837	2.1472	599.714			2.1349	442.204					2.1392	711.034	2.1393	661.736
	2.1462	821.947	2.1476	866.606	2.1501	870.767	2.1416	902.306					2.1446	716.423	2.1474	895.608	2.1405	912.756	2.1485	834.35					2.1452	668.178	2.1492	600.099			2.135	435.138					2.1415	711.601	2.1414	662.18
	2.1482	822.681	2.1491	866.966	2.1525	871.719	2.144	903.255					2.1467	717.082	2.1497	896.466	2.1423	913.363	2.1504	834.956					2.147	668.568	2.1513	600.484			2.1351	426.961					2.1437	712.186	2.1436	662.703
	2.1502	823.404	2.1508	867.427	2.1548	872.527	2.1463	904.146					2.1487	717.726	2.1519	897.217	2.1443	914.023	2.1523	835.495					2.1491	669.045	2.1533	600.863			2.1353	417.805					2.1459	712.71	2.146	663.284
	2.1521	824.066	2.1527	868.019	2.1568	873.116	2.1484	904.914					2.1506	718.331	2.1539	897.868	2.1464	914.803	2.1542	836.038					2.1513	669.619	2.1553	601.217			2.1354	407.803					2.1478	713.113	2.1485	663.848
	2.154	824.684	2.1547	868.725	2.1585	873.554	2.1504	905.56					2.1525	718.905	2.1558	898.47	2.1487	915.712	2.1561	836.641					2.1537	670.253	2.1571	601.539			2.1355	397.075					2.1496	713.404	2.1506	664.293
	2.1558	825.305	2.1568	869.487	2.1602	873.937	2.1523	906.155					2.1544	719.476	2.1577	899.09	2.1511	916.692	2.1582	837.344					2.1561	670.861	2.1589	601.823			2.1357	385.728					2.1513	713.652	2.1524	664.584
	2.1578	825.993	2.1589	870.233	2.1618	874.345	2.1542	906.785					2.1564	720.121	2.1597	899.737	2.1535	917.637	2.1604	838.146					2.1582	671.359	2.1607	602.079			2.1359	373.858					2.1529	713.914	2.1541	664.783
	2.1598	826.775	2.1609	870.903	2.1636	874.869	2.1562	907.438					2.1585	720.86	2.1617	900.424	2.1556	918.392	2.1627	839.002					2.1601	671.73	2.1624	602.34			2.136	361.553					2.1547	714.248	2.1556	664.961
	2.1621	827.699	2.1629	871.526	2.1656	875.527	2.1582	908.117					2.1608	721.683	2.1638	901.143	2.1574	918.891	2.165	839.821					2.1617	672.002	2.1642	602.648			2.1362	348.898					2.1568	714.688	2.1572	665.172
	2.1645	828.698	2.1648	872.148	2.1677	876.269	2.1602	908.809					2.1632	722.541	2.1659	901.862	2.159	919.241	2.1671	840.491					2.1634	672.256	2.1662	603.028			2.1364	335.968					2.159	715.217	2.159	665.461
	2.1669	829.637	2.1668	872.8	2.1698	877.004	2.1622	909.462					2.1654	723.314	2.1679	902.544	2.1604	919.581	2.169	841					2.165	672.532	2.1685	603.501			2.1366	322.834					2.1613	715.76	2.161	665.849
	2.169	830.39	2.1688	873.482	2.1719	877.658	2.164	910.05					2.1674	723.917	2.1698	903.149	2.162	919.997	2.1707	841.411					2.1668	672.873	2.1709	604.045			2.1369	309.564					2.1635	716.242	2.1631	666.325
	2.1708	830.921	2.1709	874.21	2.1738	878.239	2.1658	910.563					2.1692	724.349	2.1717	903.701	2.1638	920.524	2.1724	841.846					2.1688	673.303	2.1733	604.573			2.1371	296.218					2.1656	716.63	2.1654	666.855
	2.1724	831.323	2.173	874.975	2.1756	878.794	2.1675	911.039					2.1707	724.697	2.1735	904.273	2.1657	921.221	2.1742	842.358					2.1709	673.813	2.1754	604.945									2.1676	716.952	2.1676	667.358
	2.1739	831.716	2.1752	875.741	2.1775	879.35	2.1693	911.558					2.1723	725.045	2.1755	904.935	2.1679	922.078	2.1762	842.985					2.1731	674.342	2.1771	605.137									2.1696	717.239	2.1698	667.817
	2.1756	832.175	2.1773	876.458	2.1794	879.92	2.1712	912.193					2.1739	725.47	2.1777	905.738	2.1702	923.008	2.1783	843.709					2.1752	674.842	2.1787	605.27									2.1717	717.511	2.172	668.245
	2.1774	832.746	2.1793	877.087	2.1813	880.525	2.1733	912.984					2.1757	726.035	2.1801	906.704	2.1725	923.913	2.1804	844.465					2.1773	675.299	2.1803	605.42									2.1737	717.71	2.1741	668.676
	2.1794	833.489	2.1812	877.658	2.1833	881.162	2.1756	913.932					2.1778	726.761	2.1826	907.724	2.1747	924.707	2.1826	845.221					2.1792	675.718	2.1819	605.583									2.1757	717.776	2.1762	669.112
	2.1816	834.376	2.183	878.227	2.1853	881.809	2.1781	914.97					2.18	727.578	2.185	908.632	2.1767	925.422	2.1848	845.946					2.1812	676.113	2.1836	605.782									2.1777	717.614	2.1784	669.572
	2.1838	835.304	2.185	878.851	2.1873	882.459	2.1805	915.934					2.1823	728.395	2.1871	909.315	2.1787	926.11	2.1868	846.592					2.1831	676.529	2.1855	606.071									2.1796	716.999	2.1807	670.04
	2.186	836.164	2.1871	879.578	2.1892	883.075	2.1826	916.705					2.1845	729.142	2.1889	909.778	2.1808	926.812	2.1888	847.201					2.1851	676.971	2.1877	606.455									2.1814	715.421	2.1829	670.497
	2.1881	836.921	2.1893	880.395	2.1911	883.64	2.1845	917.264					2.1866	729.816	2.1905	910.127	2.1828	927.526	2.1907	847.798					2.1872	677.434	2.19	606.871									2.1833	712.081	2.185	670.895
	2.1901	837.635	2.1916	881.252	2.1929	884.187	2.1862	917.692					2.1886	730.444	2.192	910.486	2.1849	928.266	2.1927	848.406					2.1893	677.92	2.1922	607.252									2.1844	706.917	2.187	671.224
	2.1921	838.344	2.1938	882.068	2.1948	884.779	2.1879	918.128					2.1906	731.08	2.1937	910.931	2.187	929.024	2.1947	849.025					2.1914	678.403	2.1944	607.565									2.1851	701.431	2.1888	671.501
	2.1942	839.075	2.1959	882.758	2.1969	885.471	2.1897	918.665					2.1926	731.741	2.1956	911.499	2.1891	929.729	2.1967	849.665					2.1934	678.855	2.1964	607.816									2.1857	695.789	2.1906	671.753
	2.1962	839.828	2.1978	883.292	2.1992	886.33	2.1916	919.338					2.1947	732.42	2.1976	912.2	2.1911	930.368	2.1987	850.266					2.1954	679.269	2.1984	608.029									2.1863	689.958	2.1924	672.03
	2.1983	840.614	2.1995	883.719	2.2016	887.307	2.1938	920.16					2.1968	733.134	2.1998	912.97	2.1929	930.943	2.2005	850.808					2.1973	679.671	2.2004	608.228									2.1869	684.447	2.1944	672.364
	2.2005	841.409	2.2012	884.142	2.2041	888.245	2.1961	921.048					2.1989	733.836	2.2019	913.709	2.1948	931.525	2.2023	851.305					2.1993	680.093	2.2024	608.418									2.1877	678.487	2.1964	672.752
	2.2025	842.129	2.2029	884.625	2.2063	889.01	2.1983	921.85					2.201	734.479	2.2039	914.371	2.1967	932.151	2.2042	851.801					2.2014	680.566	2.2044	608.609									2.188	672.82	2.1986	673.197
	2.2045	842.769	2.2049	885.257	2.2083	889.542	2.2004	922.53					2.2029	735.054	2.2058	914.953	2.1988	932.861	2.206	852.358					2.2036	681.114	2.2065	608.779									2.1881	667.175	2.2007	673.632
	2.2064	843.382	2.207	886.045	2.2099	889.896	2.2023	923.117					2.2048	735.594	2.2076	915.511	2.2009	933.683	2.2081	853.032					2.206	681.698	2.2087	608.921									2.1882	659.461	2.2028	673.99
	2.2082	843.981	2.2093	886.919	2.2114	890.183	2.2041	923.678					2.2067	736.153	2.2095	916.068	2.2033	934.587	2.2104	853.854					2.2083	682.265	2.2107	608.985									2.1883	649.803	2.2047	674.266
	2.2101	844.601	2.2115	887.747	2.213	890.494	2.206	924.274					2.2087	736.776	2.2114	916.641	2.2056	935.504	2.2128	854.793					2.2104	682.74	2.2127	608.954									2.1884	638.404	2.2064	674.462
	2.2122	845.322	2.2137	888.472	2.2146	890.894	2.208	924.935					2.2108	737.484	2.2133	917.268	2.2078	936.299	2.2153	855.739					2.2123	683.08	2.2147	608.846									2.1885	625.484	2.208	674.613
	2.2143	846.164	2.2157	889.106	2.2164	891.443	2.2101	925.644					2.213	738.298	2.2153	917.927	2.2097	936.9	2.2176	856.495					2.214	683.34	2.2166	608.7									2.1887	611.25	2.2096	674.806
	2.2166	847.08	2.2176	889.712	2.2185	892.158	2.2121	926.385					2.2154	739.157	2.2173	918.596	2.2114	937.349	2.2195	857.006					2.2156	683.57	2.2187	608.527									2.1888	595.881	2.2115	675.077
	2.2189	847.994	2.2196	890.328	2.2207	892.997	2.2142	927.108					2.2177	739.969	2.2193	919.253	2.2131	937.769	2.2211	857.353					2.2173	683.827	2.2209	608.342									2.189	579.542	2.2135	675.452
	2.2211	848.8	2.2216	890.969	2.2229	893.815	2.2162	927.763					2.2197	740.642	2.2212	919.863	2.2148	938.253	2.2226	857.652					2.2191	684.157	2.2233	608.117									2.1892	562.378	2.2158	675.909
	2.223	849.436	2.2236	891.644	2.225	894.497	2.2182	928.385					2.2216	741.167	2.2231	920.433	2.2167	938.871	2.2242	857.995					2.2211	684.57	2.2256	607.827									2.1894	544.523	2.218	676.346
	2.2248	849.939	2.2257	892.317	2.227	895.112	2.22	928.971					2.2233	741.588	2.225	921.007	2.2188	939.659	2.2259	858.448					2.2232	685.042	2.2278	607.4									2.1896	526.101	2.2201	676.725
	2.2265	850.405	2.2277	892.941	2.229	895.755	2.2219	929.571					2.225	741.991	2.2269	921.641	2.2211	940.551	2.2278	859.046					2.2253	685.509	2.2298	606.802									2.1898	507.228	2.2221	677.037
	2.2282	850.938	2.2296	893.493	2.2311	896.44	2.2239	930.252					2.2267	742.469	2.2291	922.403	2.2234	941.435	2.2299	859.796					2.2273	685.926	2.2315	606.091									2.19	488.015	2.2241	677.313
	2.2302	851.637	2.2314	893.973	2.2332	897.164	2.2261	931.059					2.2286	743.091	2.2314	923.287	2.2255	942.218	2.2322	860.64					2.2291	686.274	2.2331	605.327									2.1903	468.563	2.226	677.59
	2.2324	852.526	2.2331	894.406	2.2354	897.93	2.2284	931.982					2.2308	743.866	2.2338	924.219	2.2276	942.89	2.2345	861.455					2.231	686.605	2.2348	604.132									2.1906	448.966	2.228	677.87
	2.2348	853.513	2.2348	894.874	2.2375	898.697	2.2308	932.972					2.2331	744.698	2.2362	925.098	2.2295	943.51	2.2367	862.201					2.2329	686.984	2.2367	600.983									2.1909	429.308	2.2299	678.163
	2.2371	854.436	2.2367	895.467	2.2397	899.407	2.2332	933.878					2.2354	745.476	2.2383	925.784	2.2315	944.131	2.2389	862.877					2.2349	687.41	2.2387	596.709											2.2319	678.457
	2.2393	855.211	2.2389	896.231	2.2417	900.024	2.2353	934.543					2.2375	746.157	2.2401	926.21	2.2335	944.783	2.241	863.555					2.237	687.866	2.241	592.693											2.2339	678.739
	2.2413	855.874	2.2412	897.149	2.2436	900.58	2.237	934.995					2.2395	746.788	2.2416	926.5	2.2355	945.458	2.2431	864.258					2.2391	688.332	2.2432	589.345											2.2358	678.983
	2.2432	856.49	2.2438	898.151	2.2455	901.11	2.2386	935.362					2.2415	747.388	2.2431	926.79	2.2375	946.11	2.2453	864.973					2.2412	688.799	2.2454	587.033											2.2376	679.182
	2.2451	857.094	2.2462	899.059	2.2474	901.662	2.2402	935.74					2.2435	747.974	2.2446	927.159	2.2394	946.727	2.2475	865.702					2.2433	689.203	2.2476	585.344											2.2394	679.341
	2.247	857.712	2.2483	899.717	2.2494	902.288	2.242	936.204					2.2454	748.557	2.2464	927.652	2.2413	947.31	2.2497	866.41					2.2452	689.538	2.2497	583.831											2.2411	679.491
	2.249	858.368	2.2501	900.162	2.2515	903.017	2.2439	936.828					2.2474	749.146	2.2483	928.29	2.2431	947.85	2.2517	867.038					2.247	689.863	2.2517	582.377											2.2429	679.665
	2.251	859.062	2.2517	900.501	2.2537	903.825	2.246	937.595					2.2494	749.751	2.2505	929.08	2.2449	948.353	2.2537	867.57					2.2489	690.191	2.2536	581.005											2.2449	679.881
	2.253	859.737	2.2533	900.867	2.256	904.669	2.2482	938.395					2.2513	750.337	2.2528	929.952	2.2467	948.861	2.2555	868.047					2.2508	690.565	2.2555	579.741											2.247	680.18
	2.2548	860.338	2.255	901.353	2.2583	905.465	2.2503	939.156					2.2532	750.867	2.2551	930.801	2.2485	949.45	2.2573	868.515					2.253	691.013	2.2573	578.321											2.2492	680.553
	2.2566	860.866	2.257	901.986	2.2603	906.139	2.2523	939.827					2.255	751.36	2.2572	931.559	2.2506	950.19	2.2591	869.011					2.2553	691.55	2.2592	576.547											2.2516	680.923
	2.2583	861.352	2.2592	902.784	2.2622	906.644	2.2542	940.423					2.2568	751.837	2.2593	932.253	2.2529	951.074	2.261	869.591					2.2577	692.155	2.2611	574.899											2.2538	681.222
	2.2601	861.856	2.2615	903.638	2.2639	907.044	2.2561	940.996					2.2586	752.334	2.2614	932.917	2.2553	952.043	2.2631	870.258					2.2602	692.751	2.263	573.459											2.2558	681.382
	2.2619	862.443	2.2638	904.42	2.2656	907.478	2.258	941.558					2.2604	752.895	2.2634	933.581	2.2576	952.941	2.2653	871.001					2.2624	693.214	2.2648	572.173											2.2576	681.41
	2.2639	863.165	2.2659	905.086	2.2675	908.012	2.2598	942.138					2.2625	753.584	2.2655	934.258	2.2597	953.64	2.2675	871.754					2.2643	693.509	2.2667	570.666											2.2593	681.371
	2.2661	864.038	2.2678	905.67	2.2695	908.691	2.2618	942.74					2.2648	754.39	2.2676	934.971	2.2615	954.13	2.2696	872.434					2.266	693.704	2.2686	567.517											2.2611	681.313
	2.2685	865.026	2.2697	906.21	2.2717	909.5	2.2637	943.377					2.2671	755.263	2.2697	935.697	2.2631	954.512	2.2715	872.979					2.2675	693.866	2.2707	564.485											2.2629	681.247
	2.2709	865.999	2.2715	906.742	2.274	910.33	2.2657	944.037					2.2694	756.079	2.2718	936.371	2.2647	954.873	2.2732	873.4					2.2691	694.068	2.2731	562.096											2.2649	681.17
	2.2731	866.808	2.2734	907.298	2.2762	911.077	2.2676	944.664					2.2715	756.734	2.2738	936.984	2.2663	955.28	2.2749	873.758					2.2709	694.342	2.2756	557.441											2.2672	680.982
	2.275	867.403	2.2754	907.918	2.2783	911.716	2.2695	945.24					2.2733	757.23	2.2757	937.541	2.2681	955.804	2.2765	874.128					2.2729	694.715	2.2771	551.887											2.2695	680.286
	2.2767	867.85	2.2775	908.605	2.2803	912.3	2.2713	945.785					2.275	757.619	2.2776	938.068	2.2701	956.487	2.2782	874.587					2.2751	695.184	2.2779	546.085											2.2717	677.165
	2.2783	868.258	2.2796	909.322	2.2822	912.864	2.2732	946.35					2.2766	757.997	2.2794	938.627	2.2723	957.299	2.2802	875.186					2.2773	695.679	2.2784	539.123											2.2732	671.768
	2.28	868.714	2.2816	909.98	2.2841	913.429	2.2751	947.009					2.2783	758.425	2.2814	939.269	2.2746	958.161	2.2824	875.93					2.2796	696.155	2.2786	530.836											2.274	666.542
	2.2818	869.269	2.2836	910.576	2.2861	914.002	2.2773	947.815					2.2802	758.963	2.2836	940.032	2.2768	958.983	2.2846	876.703					2.2818	696.596	2.2787	524.422											2.2743	656.693
	2.2837	869.951	2.2855	911.148	2.2881	914.596	2.2797	948.765					2.2822	759.633	2.2859	940.871	2.2789	959.71	2.2868	877.426					2.2839	696.993	2.2789	516.494											2.2744	649.672
	2.2859	870.745	2.2874	911.744	2.29	915.188	2.2822	949.778					2.2844	760.385	2.2882	941.708	2.2809	960.33	2.2889	878.061					2.286	697.374	2.279	507.188											2.2745	640.688
	2.2881	871.573	2.2894	912.404	2.2919	915.734	2.2846	950.703					2.2866	761.134	2.2903	942.432	2.2828	960.911	2.2908	878.633					2.2882	697.776	2.2791	496.674											2.2747	629.929
	2.2902	872.36	2.2916	913.159	2.2937	916.2	2.2868	951.384					2.2887	761.827	2.2923	942.991	2.2847	961.5	2.2928	879.186					2.2904	698.203	2.2793	485.117											2.2748	617.613
	2.2923	873.071	2.2939	914.045	2.2954	916.609	2.2885	951.821					2.2907	762.449	2.294	943.435	2.2867	962.114	2.2947	879.733					2.2926	698.633	2.2794	472.666											2.2749	603.951
	2.2943	873.727	2.2964	914.997	2.2971	917.036	2.2901	952.13					2.2927	763.016	2.2957	943.852	2.2887	962.775	2.2966	880.297					2.2949	699.042	2.2796	459.452											2.275	589.127
	2.2962	874.369	2.2987	915.849	2.2989	917.523	2.2916	952.439					2.2946	763.583	2.2975	944.322	2.2907	963.481	2.2986	880.882					2.297	699.373	2.2798	445.594											2.2751	573.308
	2.2982	875.025	2.3008	916.472	2.3008	918.112	2.2932	952.826					2.2966	764.18	2.2994	944.93	2.2928	964.182	2.3005	881.459					2.2989	699.625	2.2799	431.198											2.2753	556.644
	2.3002	875.711	2.3026	916.894	2.303	918.847	2.295	953.345					2.2985	764.813	2.3016	945.704	2.2948	964.832	2.3025	882.006					2.3007	699.821	2.2801	416.364											2.2755	539.267
	2.3022	876.433	2.3042	917.222	2.3053	919.742	2.297	954.045					2.3006	765.464	2.3039	946.568	2.2967	965.441	2.3043	882.499					2.3025	699.986	2.2803	401.184											2.2757	521.3
	2.3043	877.179	2.3058	917.562	2.3078	920.735	2.2992	954.87					2.3027	766.15	2.3062	947.391	2.2986	966.033	2.3061	882.951					2.3043	700.162	2.2806	385.746											2.2759	502.862
	2.3063	877.904	2.3075	918.022	2.3102	921.625	2.3014	955.727					2.3048	766.819	2.3083	948.077	2.3006	966.665	2.3078	883.392					2.3062	700.369	2.2808	370.128											2.2761	484.061
	2.3083	878.552	2.3095	918.633	2.3123	922.247	2.3036	956.523					2.3068	767.44	2.3103	948.663	2.3027	967.38	2.3096	883.869					2.3083	700.618	2.2811	354.407											2.2763	465.001
	2.3102	879.133	2.3116	919.347	2.314	922.645	2.3057	957.226					2.3087	768.009	2.3121	949.187	2.3049	968.188	2.3115	884.427					2.3104	700.889	2.2813	338.649											2.2766	445.774
	2.312	879.708	2.3137	920.084	2.3156	922.955	2.3077	957.874					2.3106	768.562	2.314	949.704	2.3072	969.068	2.3136	885.104					2.3126	701.102													2.2769	426.468
	2.3139	880.332	2.3158	920.772	2.3172	923.289	2.3097	958.503					2.3126	769.164	2.3159	950.26	2.3096	969.931	2.3158	885.913					2.3147	701.194													2.2772	407.163
	2.316	881.072	2.3178	921.39	2.3189	923.718	2.3117	959.151					2.3147	769.861	2.3179	950.857	2.3117	970.664	2.3183	886.785					2.3165	701.078
	2.3182	881.94	2.3197	921.96	2.3208	924.3	2.3138	959.841					2.317	770.657	2.3199	951.466	2.3136	971.213	2.3206	887.613					2.3182	700.683
	2.3206	882.903	2.3216	922.51	2.323	925.014	2.3159	960.554					2.3193	771.516	2.3218	952.068	2.3154	971.632	2.3228	888.289					2.3199	699.763
	2.3231	883.863	2.3235	923.074	2.3252	925.792	2.318	961.274					2.3217	772.35	2.3237	952.637	2.317	972.015	2.3247	888.795					2.3216	697.006
	2.3253	884.663	2.3255	923.646	2.3274	926.535	2.32	961.949					2.3238	773.009	2.3256	953.158	2.3187	972.447	2.3264	889.198					2.3228	690.403
	2.3272	885.245	2.3274	924.236	2.3295	927.196	2.322	962.572					2.3257	773.466	2.3274	953.641	2.3205	973.004	2.3281	889.578					2.323	680.285
	2.3289	885.673	2.3293	924.843	2.3314	927.78	2.3239	963.141					2.3273	773.811	2.3292	954.143	2.3226	973.704	2.3299	890.025					2.3231	672.046
	2.3306	886.055	2.3313	925.456	2.3333	928.33	2.3258	963.684					2.3289	774.163	2.3311	954.723	2.3248	974.484	2.3318	890.591					2.3232	661.841
	2.3322	886.479	2.3332	926.03	2.3353	928.879	2.3278	964.281					2.3306	774.583	2.3331	955.42	2.3269	975.254	2.3339	891.3					2.3233	649.888
	2.334	887.021	2.3351	926.548	2.3372	929.452	2.3298	965.001					2.3325	775.12	2.3354	956.271	2.329	975.956	2.3362	892.087					2.3234	636.419
	2.336	887.706	2.3369	927.04	2.3392	930.076	2.3321	965.829					2.3345	775.76	2.3378	957.205	2.331	976.593	2.3385	892.847					2.3235	621.642
	2.3381	888.489	2.3388	927.549	2.3413	930.739	2.3344	966.732					2.3366	776.466	2.3402	958.088	2.3329	977.188	2.3406	893.52					2.3237	605.738
	2.3403	889.265	2.3407	928.14	2.3434	931.418	2.3368	967.616					2.3387	777.141	2.3424	958.8	2.3349	977.776	2.3426	894.101					2.3238	588.87
	2.3423	889.981	2.3428	928.872	2.3454	932.049	2.3389	968.337					2.3407	777.765	2.3443	959.303	2.3368	978.375	2.3445	894.64					2.324	571.185
	2.3443	890.639	2.3452	929.749	2.3473	932.597	2.3408	968.849					2.3427	778.359	2.3459	959.67	2.3388	979.014	2.3464	895.193					2.3242	552.816
	2.3463	891.285	2.3476	930.69	2.3492	933.108	2.3425	969.229					2.3446	778.943	2.3475	959.99	2.3408	979.664	2.3484	895.775					2.3244	533.89
	2.3482	891.934	2.35	931.545	2.351	933.645	2.3441	969.613					2.3466	779.539	2.3491	960.362	2.3428	980.288	2.3504	896.401					2.3246	514.523
	2.3502	892.588	2.3521	932.171	2.3531	934.277	2.3459	970.097					2.3486	780.162	2.3509	960.852	2.3447	980.852	2.3525	897.063					2.3248	494.829
	2.3522	893.267	2.3538	932.556	2.3553	935.053	2.3478	970.706					2.3507	780.79	2.3529	961.503	2.3466	981.397	2.3546	897.701					2.3251	474.907
	2.3542	893.973	2.3554	932.82	2.3577	935.926	2.3499	971.465					2.3527	781.439	2.3551	962.262	2.3484	981.93	2.3566	898.297					2.3254	454.853
	2.3563	894.69	2.3569	933.091	2.3601	936.815	2.3522	972.317					2.3548	782.092	2.3574	963.031	2.3503	982.486	2.3585	898.817					2.3257	434.752
	2.3583	895.364	2.3585	933.442	2.3623	937.58	2.3544	973.108					2.3568	782.698	2.3595	963.734	2.3523	983.095	2.3603	899.229					2.3261	414.685
	2.3602	895.971	2.3603	933.933	2.3643	938.12	2.3565	973.789					2.3587	783.232	2.3615	964.342	2.3544	983.802	2.362	899.646
	2.3621	896.535	2.3623	934.603	2.3661	938.505	2.3585	974.376					2.3606	783.725	2.3634	964.888	2.3567	984.675	2.364	900.197
	2.3639	897.09	2.3645	935.41	2.3677	938.836	2.3604	974.912					2.3624	784.232	2.3653	965.412	2.3592	985.668	2.3661	900.914
	2.3659	897.715	2.3667	936.237	2.3694	939.205	2.3623	975.475					2.3644	784.811	2.3672	965.967	2.3617	986.617	2.3685	901.776
	2.368	898.46	2.369	937.003	2.3712	939.662	2.3643	976.092					2.3665	785.504	2.3692	966.567	2.3639	987.353	2.371	902.694
	2.3702	899.271	2.3711	937.695	2.3731	940.245	2.3663	976.756					2.3689	786.338	2.3712	967.212	2.3658	987.858	2.3734	903.528
	2.3724	900.035	2.3731	938.348	2.3752	940.953	2.3684	977.434					2.3714	787.238	2.3733	967.893	2.3674	988.207	2.3755	904.176
	2.3745	900.757	2.3752	938.999	2.3774	941.711	2.3704	978.078					2.3737	788.054	2.3754	968.578	2.3689	988.523	2.3774	904.614
	2.3765	901.458	2.3773	939.651	2.3796	942.415	2.3723	978.654					2.3758	788.649	2.3774	969.199	2.3705	988.895	2.379	904.932
	2.3784	902.034	2.3794	940.324	2.3816	943.032	2.3741	979.155					2.3775	789.057	2.3793	969.738	2.3723	989.371	2.3807	905.273
	2.3802	902.49	2.3815	941.035	2.3836	943.597	2.3759	979.598					2.3791	789.373	2.3812	970.262	2.3743	989.999	2.3824	905.714
	2.3818	902.909	2.3837	941.714	2.3855	944.149	2.3776	980.078					2.3807	789.684	2.3831	970.844	2.3765	990.756	2.3844	906.284
	2.3835	903.397	2.3857	942.295	2.3874	944.704	2.3795	980.635					2.3823	790.062	2.3852	971.525	2.3787	991.572	2.3865	906.984
	2.3854	903.994	2.3875	942.797	2.3894	945.273	2.3816	981.33					2.3841	790.556	2.3875	972.313	2.3809	992.353	2.3887	907.722
	2.3875	904.746	2.3894	943.277	2.3913	945.854	2.3839	982.191					2.3862	791.194	2.3898	973.181	2.3831	993.079	2.3909	908.39
	2.3897	905.62	2.3912	943.784	2.3934	946.461	2.3863	983.131					2.3884	791.946	2.3922	974.034	2.3852	993.774	2.3929	908.963
	2.392	906.513	2.3932	944.359	2.3954	947.053	2.3886	983.981					2.3906	792.705	2.3944	974.748	2.3874	994.474	2.3948	909.491
	2.3943	907.331	2.3953	945.038	2.3973	947.601	2.3907	984.639					2.3928	793.398	2.3963	975.256	2.3895	995.184	2.3967	910.031
	2.3964	908.067	2.3975	945.811	2.3992	948.1	2.3925	985.094					2.3949	794.036	2.398	975.629	2.3917	995.914	2.3987	910.591
	2.3985	908.766	2.3998	946.644	2.401	948.598	2.3941	985.434					2.397	794.656	2.3997	975.962	2.3939	996.661	2.4007	911.163
	2.4006	909.473	2.4021	947.454	2.403	949.153	2.3957	985.765					2.399	795.308	2.4013	976.342	2.3961	997.385	2.4027	911.745
	2.4027	910.212	2.4042	948.134	2.4051	949.821	2.3974	986.163					2.4012	795.99	2.4032	976.839	2.3982	998.013	2.4047	912.339
	2.4049	911.007	2.4061	948.651	2.4073	950.63	2.3992	986.687					2.4034	796.698	2.4052	977.468	2.4001	998.523	2.4067	912.916
	2.4072	911.846	2.4078	949.044	2.4098	951.542	2.4012	987.359					2.4056	797.43	2.4073	978.194	2.4018	998.97	2.4086	913.459
	2.4094	912.657	2.4095	949.42	2.4123	952.447	2.4034	988.147					2.4078	798.129	2.4095	978.919	2.4036	999.425	2.4105	913.954
	2.4115	913.372	2.4113	949.868	2.4145	953.172	2.4057	988.968					2.4099	798.737	2.4116	979.576	2.4054	999.937	2.4124	914.438
	2.4135	913.976	2.4133	950.481	2.4164	953.625	2.4079	989.715					2.4118	799.261	2.4135	980.159	2.4074	1000.54	2.4143	914.981
	2.4154	914.516	2.4155	951.257	2.418	953.918	2.4099	990.372					2.4137	799.74	2.4155	980.712	2.4095	1001.24	2.4164	915.612
	2.4172	915.046	2.4178	952.09	2.4196	954.186	2.4119	990.952					2.4155	800.226	2.4174	981.254	2.4117	1002.03	2.4186	916.368
	2.4191	915.64	2.42	952.872	2.4211	954.491	2.4138	991.495					2.4174	800.761	2.4194	981.825	2.4139	1002.82	2.4211	917.247
	2.4211	916.322	2.4222	953.534	2.4229	954.903	2.4157	992.041					2.4195	801.374	2.4214	982.434	2.416	1003.47	2.4236	918.151
	2.4233	917.112	2.4242	954.112	2.4248	955.49	2.4176	992.639					2.4216	802.061	2.4234	983.072	2.4179	1003.95	2.4259	918.894
	2.4256	917.959	2.4261	954.637	2.427	956.231	2.4197	993.312					2.4238	802.776	2.4255	983.717	2.4195	1004.32	2.4279	919.379
	2.4278	918.759	2.428	955.174	2.4293	957.038	2.4218	994.025					2.4259	803.43	2.4276	984.333	2.4211	1004.66	2.4295	919.675
	2.4299	919.429	2.43	955.746	2.4316	957.832	2.4238	994.717					2.4279	803.967	2.4295	984.879	2.4228	1005.05	2.431	919.907
	2.4317	919.941	2.432	956.347	2.4338	958.564	2.4258	995.326					2.4297	804.397	2.4314	985.358	2.4246	1005.56	2.4326	920.18
	2.4333	920.317	2.434	956.917	2.4359	959.21	2.4277	995.859					2.4314	804.764	2.4332	985.831	2.4267	1006.24	2.4342	920.538
	2.4349	920.664	2.4359	957.435	2.4379	959.813	2.4296	996.379					2.433	805.122	2.4351	986.37	2.4289	1007.04	2.4361	921.024
	2.4366	921.084	2.4377	957.914	2.44	960.422	2.4315	996.969					2.4347	805.535	2.4372	987.041	2.4312	1007.83	2.4381	921.637
	2.4385	921.621	2.4395	958.344	2.4421	961.063	2.4336	997.675					2.4367	806.087	2.4395	987.859	2.4333	1008.51	2.4403	922.304
	2.4405	922.317	2.4413	958.764	2.4442	961.745	2.4359	998.501					2.4388	806.761	2.442	988.768	2.4353	1009.08	2.4424	922.964
	2.4427	923.09	2.443	959.229	2.4464	962.45	2.4383	999.376					2.441	807.476	2.4444	989.606	2.4372	1009.6	2.4445	923.581
	2.4448	923.85	2.445	959.809	2.4486	963.135	2.4406	1000.22					2.4432	808.152	2.4465	990.218	2.439	1010.12	2.4465	924.145
	2.4469	924.537	2.4471	960.539	2.4507	963.727	2.4427	1000.89					2.4452	808.736	2.4483	990.623	2.441	1010.66	2.4485	924.695
	2.4489	925.157	2.4495	961.398	2.4526	964.241	2.4446	1001.37					2.4471	809.245	2.4499	990.923	2.4429	1011.24	2.4505	925.278
	2.4508	925.74	2.4519	962.286	2.4544	964.692	2.4463	1001.74					2.449	809.722	2.4514	991.194	2.4449	1011.83	2.4526	925.9
	2.4527	926.299	2.4542	963.055	2.4562	965.138	2.448	1002.1					2.4509	810.218	2.453	991.518	2.4469	1012.42	2.4547	926.56
	2.4546	926.853	2.4562	963.624	2.4581	965.639	2.4497	1002.53					2.4528	810.742	2.4548	991.966	2.4488	1012.98	2.4569	927.228
	2.4565	927.42	2.4579	964.013	2.4601	966.231	2.4516	1003.09					2.4548	811.289	2.4568	992.576	2.4506	1013.48	2.459	927.867
	2.4584	928.016	2.4596	964.328	2.4622	966.91	2.4537	1003.75					2.4567	811.845	2.459	993.323	2.4524	1013.93	2.461	928.414
	2.4603	928.628	2.4611	964.635	2.4644	967.608	2.4558	1004.49					2.4587	812.396	2.4613	994.142	2.4541	1014.37	2.4629	928.871
	2.4622	929.206	2.4628	965.011	2.4664	968.231	2.458	1005.21					2.4606	812.912	2.4636	994.922	2.4559	1014.85	2.4647	929.297
	2.4641	929.741	2.4647	965.513	2.4683	968.722	2.46	1005.86					2.4625	813.391	2.4658	995.63	2.4579	1015.42	2.4666	929.745
	2.4658	930.233	2.4667	966.178	2.4701	969.103	2.462	1006.44					2.4643	813.837	2.4679	996.293	2.46	1016.15	2.4685	930.246
	2.4676	930.726	2.469	966.952	2.4717	969.426	2.4639	1007					2.4661	814.282	2.4701	996.943	2.4624	1017.03	2.4705	930.836
	2.4695	931.276	2.4712	967.716	2.4734	969.761	2.4659	1007.57					2.468	814.791	2.4722	997.614	2.4648	1017.94	2.4727	931.506
	2.4715	931.94	2.4734	968.404	2.4751	970.207	2.4678	1008.16					2.47	815.411	2.4744	998.32	2.4671	1018.74	2.4749	932.222
	2.4737	932.756	2.4754	968.999	2.4771	970.809	2.4699	1008.77					2.4722	816.147	2.4766	999.024	2.4692	1019.33	2.4771	932.889
	2.476	933.66	2.4773	969.544	2.4794	971.56	2.4719	1009.41					2.4746	816.976	2.4788	999.699	2.471	1019.74	2.4791	933.419
	2.4785	934.59	2.4793	970.069	2.4816	972.357	2.4739	1010.04					2.477	817.798	2.4809	1000.28	2.4726	1020.07	2.4809	933.79
	2.4807	935.413	2.4812	970.609	2.4839	973.083	2.4759	1010.61					2.4793	818.478	2.4827	1000.76	2.4743	1020.44	2.4825	934.077
	2.4827	936.015	2.4831	971.178	2.4859	973.692	2.4778	1011.1					2.4812	818.957	2.4845	1001.17	2.4761	1020.92	2.4841	934.375
	2.4845	936.445	2.4852	971.782	2.4879	974.208	2.4796	1011.55					2.4829	819.306	2.4863	1001.57	2.4781	1021.57	2.4858	934.738
	2.4862	936.819	2.4872	972.419	2.4898	974.702	2.4814	1012.02					2.4846	819.629	2.4881	1002.02	2.4804	1022.38	2.4876	935.225
	2.4878	937.222	2.4893	973.04	2.4917	975.208	2.4833	1012.59					2.4863	819.996	2.49	1002.54	2.4828	1023.24	2.4897	935.856
	2.4897	937.733	2.4912	973.599	2.4936	975.724	2.4855	1013.31					2.4881	820.468	2.492	1003.15	2.4851	1024.04	2.492	936.586
	2.4917	938.398	2.4931	974.104	2.4956	976.244	2.4879	1014.22					2.4902	821.093	2.4941	1003.81	2.4872	1024.71	2.4942	937.329
	2.4939	939.192	2.495	974.592	2.4975	976.76	2.4904	1015.22					2.4924	821.835	2.4963	1004.48	2.4892	1025.26	2.4964	937.99
	2.4961	940.028	2.4969	975.144	2.4994	977.255	2.4929	1016.12					2.4947	822.597	2.4983	1005.07	2.4911	1025.76	2.4985	938.555
	2.4983	940.803	2.499	975.835	2.5012	977.719	2.495	1016.76					2.497	823.282	2.5002	1005.52	2.493	1026.28	2.5005	939.09
	2.5004	941.475	2.5014	976.671	2.503	978.135	2.4967	1017.15					2.4991	823.886	2.5019	1005.89	2.4949	1026.83	2.5025	939.635
	2.5024	942.075	2.5038	977.559	2.5047	978.551	2.4983	1017.41					2.501	824.426	2.5035	1006.22	2.4969	1027.44	2.5045	940.203
	2.5043	942.652	2.5062	978.359	2.5066	979.013	2.4999	1017.68					2.503	824.937	2.5052	1006.6	2.499	1028.12	2.5065	940.754
	2.5062	943.242	2.5083	978.97	2.5085	979.562	2.5015	1018.03					2.5049	825.461	2.5071	1007.11	2.5011	1028.77	2.5085	941.283
	2.5082	943.861	2.5101	979.384	2.5106	980.242	2.5033	1018.54					2.5069	826.024	2.5092	1007.76	2.5031	1029.35	2.5105	941.781
	2.5102	944.52	2.5117	979.691	2.513	981.056	2.5054	1019.18					2.509	826.614	2.5115	1008.54	2.505	1029.84	2.5123	942.224
	2.5123	945.226	2.5134	980.002	2.5154	981.929	2.5074	1019.84					2.5111	827.212	2.5138	1009.32	2.5068	1030.29	2.5141	942.625
	2.5143	945.91	2.5151	980.401	2.5177	982.71	2.5095	1020.51					2.513	827.747	2.516	1009.99	2.5086	1030.8	2.5159	943.014
	2.5163	946.515	2.517	980.914	2.5198	983.295	2.5117	1021.2					2.5149	828.21	2.518	1010.54	2.5107	1031.41	2.5177	943.449
	2.5182	947.067	2.519	981.573	2.5216	983.688	2.5138	1021.89					2.5167	828.645	2.52	1011.03	2.5129	1032.16	2.5197	943.996
	2.5201	947.633	2.5212	982.316	2.5233	983.99	2.516	1022.58					2.5186	829.097	2.5219	1011.53	2.5152	1033	2.5219	944.711
	2.5221	948.282	2.5234	983.05	2.5249	984.29	2.5181	1023.25					2.5205	829.611	2.5238	1012.04	2.5177	1033.89	2.5244	945.557
	2.5243	949.046	2.5255	983.707	2.5267	984.675	2.5202	1023.9					2.5226	830.227	2.5258	1012.57	2.52	1034.68	2.5269	946.453
	2.5266	949.914	2.5275	984.29	2.5286	985.183	2.5224	1024.59					2.5248	830.949	2.5277	1013.11	2.522	1035.28	2.5293	947.243
	2.529	950.856	2.5295	984.815	2.5307	985.871	2.5246	1025.33					2.5272	831.739	2.5297	1013.64	2.5238	1035.7	2.5314	947.803
	2.5315	951.773	2.5314	985.326	2.533	986.71	2.5268	1026.08					2.5295	832.494	2.5316	1014.13	2.5255	1036.04	2.5332	948.163
	2.5337	952.56	2.5333	985.845	2.5354	987.54	2.529	1026.72					2.5317	833.132	2.5334	1014.57	2.5272	1036.41	2.5349	948.439
	2.5356	953.383	2.5353	986.392	2.5377	988.238	2.5309	1027.27					2.5336	833.611	2.5351	1014.95	2.529	1036.9	2.5365	948.744
	2.5375	954.061	2.5372	986.972	2.5397	988.8	2.5328	1027.74					2.5354	833.975	2.5368	1015.33	2.531	1037.55	2.5383	949.133
	2.5393	954.518	2.5392	987.551	2.5416	989.29	2.5346	1028.18					2.5371	834.319	2.5386	1015.78	2.5332	1038.28	2.5403	949.681
	2.541	954.893	2.5412	988.094	2.5435	989.773	2.5364	1028.66					2.5388	834.725	2.5406	1016.35	2.5354	1038.98	2.5425	950.396
	2.5429	955.365	2.5431	988.588	2.5454	990.264	2.5384	1029.22					2.5408	835.247	2.5428	1017.05	2.5375	1039.61	2.5449	951.176
	2.5449	955.98	2.545	989.046	2.5473	990.79	2.5404	1029.84					2.5429	835.898	2.5451	1017.84	2.5394	1040.16	2.5472	951.885
	2.5469	956.641	2.5468	989.529	2.5494	991.39	2.5425	1030.51					2.5451	836.601	2.5475	1018.68	2.5413	1040.65	2.5493	952.457
	2.5489	957.251	2.5488	990.125	2.5514	992.013	2.5447	1031.22					2.5473	837.247	2.5498	1019.41	2.5432	1041.13	2.5513	952.951
	2.5508	957.766	2.5511	990.88	2.5534	992.577	2.5468	1031.87					2.5493	837.795	2.5518	1019.94	2.5451	1041.61	2.5532	953.427
	2.5527	958.233	2.5535	991.767	2.5554	993.067	2.5487	1032.37					2.5512	838.266	2.5535	1020.3	2.547	1042.12	2.5552	953.916
	2.5545	958.704	2.5561	992.69	2.5573	993.543	2.5504	1032.75					2.5531	838.698	2.5552	1020.59	2.5489	1042.68	2.5572	954.452
	2.5563	959.212	2.5584	993.478	2.5592	994.053	2.5521	1033.09					2.555	839.151	2.5568	1020.92	2.551	1043.26	2.5592	955.039
	2.5583	959.768	2.5604	994.011	2.5612	994.645	2.5538	1033.5					2.5569	839.635	2.5586	1021.36	2.5529	1043.8	2.5614	955.648
	2.5602	960.365	2.5622	994.345	2.5634	995.364	2.5557	1034.05					2.5589	840.162	2.5607	1021.97	2.5549	1044.34	2.5634	956.217
	2.5622	960.995	2.5637	994.596	2.5659	996.225	2.5579	1034.76					2.5609	840.702	2.563	1022.74	2.5568	1044.84	2.5654	956.714
	2.5643	961.656	2.5653	994.867	2.5684	997.131	2.5601	1035.56					2.5629	841.256	2.5654	1023.59	2.5587	1045.33	2.5672	957.151
	2.5663	962.293	2.567	995.217	2.5707	997.9	2.5624	1036.33					2.5649	841.794	2.5678	1024.39	2.5606	1045.9	2.569	957.545
	2.5683	962.873	2.5688	995.701	2.5727	998.43	2.5645	1036.98					2.5669	842.281	2.57	1025.05	2.5627	1046.57	2.5708	957.962
	2.5702	963.399	2.5709	996.336	2.5745	998.774	2.5665	1037.54					2.5687	842.714	2.5719	1025.56	2.5651	1047.37	2.5727	958.494
	2.572	963.918	2.5731	997.07	2.5762	999.044	2.5684	1038.05					2.5706	843.146	2.5738	1026	2.5675	1048.28	2.5749	959.309
	2.574	964.496	2.5753	997.792	2.5778	999.339	2.5703	1038.54					2.5725	843.65	2.5756	1026.43	2.57	1049.14	2.5773	960.213
	2.5761	965.211	2.5775	998.453	2.5795	999.743	2.5722	1039.03					2.5746	844.278	2.5775	1026.9	2.5721	1049.77	2.5797	961.036
	2.5784	966.081	2.5796	999.076	2.5815	1000.31	2.5741	1039.55					2.577	845.042	2.5795	1027.42	2.5739	1050.15	2.582	961.683
	2.5809	967.04	2.5817	999.673	2.5836	1001.03	2.5761	1040.07					2.5794	845.87	2.5815	1028.02	2.5755	1050.39	2.5839	962.112
	2.5833	967.935	2.5838	1000.29	2.5858	1001.75	2.5779	1040.56					2.5818	846.627	2.5835	1028.61	2.577	1050.61	2.5856	962.383
	2.5855	968.62	2.5859	1000.95	2.5879	1002.36	2.5798	1041.01					2.5839	847.167	2.5855	1029.12	2.5785	1050.87	2.5872	962.588
	2.5873	969.05	2.5881	1001.63	2.5899	1002.82	2.5815	1041.41					2.5857	847.488	2.5873	1029.55	2.5802	1051.26	2.5888	962.813
	2.5889	969.341	2.5903	1002.31	2.5917	1003.24	2.5832	1041.8					2.5872	847.707	2.5891	1029.97	2.5822	1051.8	2.5905	963.129
	2.5904	969.623	2.5925	1002.99	2.5936	1003.68	2.585	1042.22					2.5887	847.913	2.591	1030.44	2.5843	1052.49	2.5923	963.576
	2.592	969.948	2.5946	1003.61	2.5955	1004.15	2.5868	1042.72					2.5903	848.185	2.5931	1031.05	2.5866	1053.26	2.5944	964.147
	2.5937	970.37	2.5966	1004.1	2.5974	1004.66	2.5888	1043.32					2.5921	848.58	2.5954	1031.82	2.5888	1053.99	2.5965	964.753
	2.5957	970.955	2.5984	1004.49	2.5994	1005.22	2.591	1044.08					2.594	849.134	2.5979	1032.7	2.591	1054.65	2.5986	965.306
	2.5978	971.697	2.6001	1004.87	2.6015	1005.82	2.5935	1044.98					2.5963	849.821	2.6004	1033.58	2.593	1055.24	2.6006	965.792
	2.6	972.478	2.602	1005.32	2.6036	1006.43	2.5959	1045.91					2.5986	850.541	2.6027	1034.32	2.5951	1055.8	2.6025	966.223
	2.6022	973.208	2.6039	1005.87	2.6056	1007.01	2.5982	1046.68					2.6008	851.191	2.6047	1034.83	2.5971	1056.38	2.6043	966.643
	2.6043	973.858	2.6061	1006.54	2.6076	1007.52	2.6002	1047.19					2.6029	851.767	2.6065	1035.17	2.5991	1056.96	2.6062	967.082
	2.6063	974.465	2.6083	1007.27	2.6095	1007.97	2.602	1047.52					2.6049	852.293	2.6081	1035.47	2.6012	1057.55	2.6081	967.549
	2.6083	975.084	2.6105	1007.94	2.6113	1008.42	2.6036	1047.8					2.6069	852.8	2.6099	1035.83	2.6033	1058.15	2.6101	968.036
	2.6104	975.734	2.6124	1008.46	2.6133	1008.96	2.6053	1048.14					2.6089	853.326	2.6117	1036.26	2.6054	1058.76	2.6121	968.546
	2.6125	976.417	2.6142	1008.85	2.6155	1009.65	2.6071	1048.61					2.611	853.882	2.6137	1036.82	2.6074	1059.31	2.6141	969.076
	2.6147	977.141	2.6159	1009.15	2.6179	1010.48	2.6091	1049.24					2.6131	854.461	2.6158	1037.49	2.6093	1059.77	2.6161	969.614
	2.6168	977.874	2.6175	1009.42	2.6203	1011.34	2.6114	1050.03					2.6152	855.05	2.618	1038.15	2.6111	1060.2	2.618	970.124
	2.619	978.562	2.6192	1009.76	2.6226	1012.03	2.6138	1050.85					2.6173	855.596	2.6201	1038.71	2.613	1060.65	2.62	970.587
	2.621	979.13	2.621	1010.25	2.6245	1012.49	2.616	1051.61					2.6192	856.047	2.622	1039.19	2.6149	1061.17	2.6219	971.04
	2.6228	979.598	2.6232	1010.92	2.6262	1012.75	2.6182	1052.25					2.6211	856.436	2.6239	1039.64	2.617	1061.78	2.6239	971.565
	2.6246	980.042	2.6254	1011.69	2.6277	1012.95	2.6201	1052.79					2.6229	856.821	2.6257	1040.1	2.6192	1062.45	2.6261	972.204
	2.6265	980.529	2.6277	1012.42	2.6292	1013.13	2.6221	1053.29					2.6248	857.26	2.6277	1040.58	2.6213	1063.12	2.6285	972.966
	2.6284	981.105	2.6298	1013.05	2.6308	1013.39	2.624	1053.79					2.6268	857.786	2.6296	1041.09	2.6234	1063.72	2.631	973.784
	2.6305	981.761	2.6318	1013.58	2.6325	1013.74	2.6259	1054.31					2.6289	858.387	2.6316	1041.63	2.6253	1064.17	2.6334	974.503
	2.6327	982.484	2.6338	1014.06	2.6344	1014.22	2.6279	1054.89					2.6312	859.032	2.6336	1042.19	2.627	1064.51	2.6355	974.986
	2.6348	983.225	2.6357	1014.53	2.6365	1014.85	2.63	1055.51					2.6334	859.659	2.6357	1042.74	2.6287	1064.79	2.6372	975.256
	2.6369	983.867	2.6376	1015.01	2.6387	1015.59	2.632	1056.09					2.6354	860.182	2.6376	1043.25	2.6303	1065.1	2.6387	975.444
	2.6388	984.354	2.6395	1015.5	2.641	1016.31	2.634	1056.6					2.6373	860.568	2.6395	1043.69	2.6321	1065.49	2.6403	975.643
	2.6405	984.71	2.6415	1016	2.6431	1016.96	2.6358	1057.05					2.6389	860.839	2.6413	1044.1	2.634	1066.02	2.6419	975.91
	2.6421	985.011	2.6434	1016.5	2.6452	1017.55	2.6377	1057.5					2.6405	861.072	2.6432	1044.57	2.6362	1066.71	2.6437	976.341
	2.6438	985.362	2.6452	1016.96	2.6473	1018.13	2.6396	1058.03					2.6422	861.35	2.6453	1045.18	2.6385	1067.5	2.6458	976.99
	2.6455	985.808	2.647	1017.38	2.6494	1018.74	2.6418	1058.71					2.644	861.741	2.6476	1045.97	2.6408	1068.24	2.6481	977.732
	2.6475	986.404	2.6488	1017.79	2.6516	1019.37	2.6441	1059.52					2.646	862.266	2.6501	1046.85	2.6429	1068.86	2.6504	978.423
	2.6496	987.126	2.6506	1018.22	2.6537	1020.03	2.6466	1060.45					2.6482	862.92	2.6526	1047.69	2.6449	1069.39	2.6526	979.009
	2.6519	987.91	2.6525	1018.7	2.6559	1020.67	2.649	1061.34					2.6505	863.609	2.6548	1048.3	2.6469	1069.88	2.6546	979.505
	2.6541	988.645	2.6546	1019.28	2.658	1021.22	2.6512	1062.02					2.6527	864.241	2.6566	1048.64	2.6488	1070.38	2.6566	979.96
	2.6562	989.299	2.6568	1020	2.6599	1021.69	2.6531	1062.44					2.6548	864.789	2.6581	1048.85	2.6508	1070.89	2.6585	980.41
	2.6582	989.9	2.6591	1020.8	2.6618	1022.11	2.6548	1062.71					2.6568	865.262	2.6596	1049.02	2.6528	1071.4	2.6605	980.865
	2.6602	990.487	2.6615	1021.59	2.6637	1022.54	2.6564	1062.98					2.6588	865.709	2.6612	1049.26	2.6547	1071.93	2.6625	981.359
	2.6622	991.066	2.6637	1022.23	2.6656	1023.03	2.6581	1063.33					2.6607	866.165	2.6629	1049.62	2.6567	1072.44	2.6646	981.905
	2.6642	991.667	2.6656	1022.67	2.6677	1023.63	2.66	1063.8					2.6627	866.641	2.6648	1050.12	2.6586	1072.89	2.6667	982.46
	2.6662	992.26	2.6673	1023	2.6699	1024.31	2.662	1064.4					2.6647	867.129	2.667	1050.77	2.6604	1073.28	2.6687	982.971
	2.6683	992.856	2.669	1023.29	2.6721	1024.99	2.6642	1065.09					2.6667	867.614	2.6692	1051.47	2.6622	1073.68	2.6707	983.412
	2.6702	993.415	2.6707	1023.63	2.6743	1025.59	2.6663	1065.77					2.6686	868.048	2.6715	1052.16	2.6641	1074.12	2.6726	983.812
	2.6721	993.908	2.6726	1024.09	2.6762	1026.03	2.6683	1066.34					2.6704	868.412	2.6736	1052.75	2.6661	1074.69	2.6744	984.22
	2.6739	994.358	2.6747	1024.71	2.678	1026.35	2.6702	1066.79					2.6722	868.745	2.6756	1053.27	2.6684	1075.41	2.6764	984.687
	2.6757	994.803	2.6769	1025.46	2.6796	1026.6	2.6721	1067.23					2.674	869.087	2.6776	1053.77	2.6708	1076.27	2.6785	985.254
	2.6776	995.303	2.6793	1026.24	2.6812	1026.85	2.674	1067.7					2.6759	869.512	2.6796	1054.26	2.6733	1077.14	2.6808	985.922
	2.6796	995.927	2.6815	1026.94	2.6829	1027.18	2.6759	1068.2					2.678	870.082	2.6816	1054.8	2.6757	1077.89	2.6831	986.63
	2.6819	996.735	2.6836	1027.5	2.6848	1027.66	2.6779	1068.73					2.6803	870.813	2.6837	1055.39	2.6778	1078.43	2.6853	987.333
	2.6843	997.682	2.6855	1027.98	2.6869	1028.31	2.6799	1069.28					2.6829	871.676	2.6858	1055.98	2.6796	1078.78	2.6874	987.91
	2.6869	998.634	2.6874	1028.43	2.6893	1029.08	2.6819	1069.86					2.6855	872.534	2.6879	1056.56	2.6812	1079.05	2.6893	988.265
	2.6892	999.407	2.6893	1028.91	2.6916	1029.84	2.684	1070.43					2.6878	873.187	2.6899	1057.07	2.6829	1079.33	2.6909	988.493
	2.6912	999.942	2.6913	1029.42	2.6937	1030.45	2.6859	1070.97					2.6898	873.596	2.6919	1057.52	2.6847	1079.73	2.6925	988.702
	2.6929	1000.3	2.6933	1030	2.6957	1030.93	2.6879	1071.45					2.6915	873.827	2.6938	1057.94	2.6867	1080.3	2.6942	988.987
	2.6946	1000.62	2.6954	1030.6	2.6976	1031.38	2.6897	1071.92					2.6931	874.025	2.6957	1058.39	2.689	1081.03	2.696	989.385
	2.6963	1001.01	2.6975	1031.16	2.6996	1031.86	2.6917	1072.45					2.6948	874.304	2.6977	1058.9	2.6914	1081.8	2.6981	989.924
	2.6982	1001.53	2.6994	1031.63	2.7016	1032.35	2.6938	1073.1					2.6966	874.72	2.6998	1059.48	2.6937	1082.51	2.7004	990.6
	2.7003	1002.21	2.7012	1032.04	2.7035	1032.84	2.6961	1073.89					2.6988	875.271	2.7019	1060.11	2.6958	1083.09	2.7027	991.268
	2.7026	1003.03	2.7031	1032.45	2.7055	1033.32	2.6985	1074.75					2.701	875.927	2.7041	1060.73	2.6977	1083.56	2.7048	991.827
	2.705	1003.87	2.705	1032.94	2.7074	1033.76	2.7009	1075.55					2.7034	876.592	2.7062	1061.27	2.6997	1084.01	2.7068	992.29
	2.7072	1004.61	2.7071	1033.57	2.7093	1034.16	2.703	1076.13					2.7056	877.183	2.7081	1061.69	2.7016	1084.45	2.7088	992.722
	2.7093	1005.23	2.7094	1034.35	2.7111	1034.52	2.7048	1076.47					2.7077	877.681	2.7098	1061.98	2.7036	1084.95	2.7108	993.177
	2.7113	1005.77	2.7119	1035.25	2.7128	1034.86	2.7063	1076.67					2.7096	878.115	2.7114	1062.21	2.7056	1085.51	2.7128	993.653
	2.7132	1006.29	2.7144	1036.12	2.7146	1035.24	2.7078	1076.83					2.7116	878.525	2.713	1062.46	2.7077	1086.08	2.7149	994.148
	2.7152	1006.81	2.7167	1036.84	2.7165	1035.7	2.7093	1077.06					2.7135	878.924	2.7148	1062.8	2.7097	1086.63	2.717	994.646
	2.7172	1007.38	2.7187	1037.3	2.7186	1036.31	2.7111	1077.45					2.7154	879.361	2.7167	1063.3	2.7117	1087.11	2.719	995.129
	2.7192	1008	2.7204	1037.61	2.721	1037.1	2.7131	1078.03					2.7174	879.844	2.7189	1063.95	2.7135	1087.52	2.7209	995.544
	2.7213	1008.61	2.7221	1037.87	2.7235	1038.01	2.7153	1078.77					2.7195	880.333	2.7212	1064.66	2.7154	1087.91	2.7228	995.882
	2.7232	1009.16	2.7238	1038.2	2.726	1038.87	2.7175	1079.51					2.7214	880.79	2.7234	1065.31	2.7172	1088.35	2.7245	996.185
	2.7251	1009.63	2.7257	1038.64	2.7283	1039.52	2.7197	1080.17					2.7234	881.207	2.7254	1065.84	2.7192	1088.87	2.7263	996.533
	2.7269	1010.05	2.7276	1039.18	2.7302	1039.92	2.7218	1080.73					2.7252	881.627	2.7274	1066.32	2.7214	1089.54	2.7282	996.983
	2.7286	1010.48	2.7297	1039.79	2.7319	1040.18	2.7238	1081.27					2.7271	882.057	2.7294	1066.79	2.7237	1090.33	2.7304	997.572
	2.7305	1010.98	2.7318	1040.36	2.7336	1040.44	2.7258	1081.82					2.7291	882.532	2.7314	1067.28	2.7261	1091.1	2.7327	998.308
	2.7326	1011.61	2.7337	1040.86	2.7353	1040.8	2.7278	1082.41					2.7312	883.063	2.7334	1067.78	2.7283	1091.72	2.7352	999.112
	2.7348	1012.37	2.7356	1041.33	2.7373	1041.33	2.7299	1083.03					2.7334	883.688	2.7354	1068.28	2.7302	1092.12	2.7376	999.831
	2.7371	1013.19	2.7375	1041.78	2.7396	1042.04	2.7321	1083.69					2.7358	884.361	2.7374	1068.76	2.7318	1092.38	2.7397	1000.33
	2.7395	1013.99	2.7394	1042.23	2.742	1042.85	2.7343	1084.35					2.7381	884.99	2.7393	1069.19	2.7334	1092.59	2.7415	1000.61
	2.7416	1014.65	2.7413	1042.68	2.7444	1043.59	2.7364	1084.96					2.7402	885.466	2.7412	1069.58	2.735	1092.85	2.7431	1000.8
	2.7435	1015.11	2.7433	1043.15	2.7465	1044.17	2.7384	1085.48					2.742	885.774	2.743	1069.93	2.7368	1093.21	2.7447	1000.98
	2.7452	1015.43	2.7452	1043.66	2.7485	1044.61	2.7403	1085.94					2.7436	885.963	2.7448	1070.28	2.7388	1093.71	2.7464	1001.25
	2.7468	1015.71	2.7473	1044.19	2.7503	1045	2.7422	1086.37					2.7452	886.12	2.7466	1070.67	2.7409	1094.33	2.7483	1001.65
	2.7485	1016.03	2.7493	1044.73	2.7522	1045.41	2.7441	1086.83					2.7469	886.335	2.7486	1071.18	2.7431	1094.97	2.7504	1002.19
	2.7502	1016.46	2.7513	1045.22	2.7541	1045.88	2.7461	1087.36					2.7487	886.673	2.7509	1071.87	2.7451	1095.54	2.7526	1002.84
	2.7522	1017.01	2.7532	1045.68	2.7562	1046.42	2.7482	1087.99					2.7507	887.148	2.7534	1072.76	2.7471	1095.99	2.7549	1003.45
	2.7543	1017.67	2.7551	1046.15	2.7583	1046.99	2.7504	1088.67					2.7529	887.694	2.756	1073.67	2.7489	1096.37	2.757	1003.98
	2.7564	1018.35	2.7571	1046.68	2.7603	1047.51	2.7526	1089.33					2.755	888.212	2.7584	1074.39	2.7507	1096.76	2.759	1004.43
	2.7585	1018.97	2.7593	1047.34	2.7623	1047.98	2.7546	1089.86					2.757	888.652	2.7605	1074.86	2.7526	1097.17	2.761	1004.85
	2.7604	1019.49	2.7617	1048.16	2.7641	1048.38	2.7564	1090.22					2.7589	889.02	2.7622	1075.14	2.7545	1097.62	2.7629	1005.26
	2.7623	1019.95	2.7642	1049.04	2.7659	1048.74	2.7581	1090.47					2.7608	889.344	2.7639	1075.35	2.7564	1098.11	2.7649	1005.68
	2.7641	1020.41	2.7666	1049.8	2.7678	1049.15	2.7596	1090.69					2.7626	889.676	2.7655	1075.59	2.7584	1098.63	2.7668	1006.11
	2.766	1020.9	2.7686	1050.29	2.7698	1049.67	2.7613	1090.96					2.7645	890.031	2.7673	1075.96	2.7605	1099.15	2.7688	1006.56
	2.7679	1021.42	2.7703	1050.56	2.7719	1050.31	2.7631	1091.36					2.7664	890.406	2.7694	1076.49	2.7624	1099.64	2.7708	1007.02
	2.7699	1021.98	2.7719	1050.73	2.7742	1051.24	2.7651	1091.92					2.7684	890.819	2.7717	1077.19	2.7643	1100.09	2.7728	1007.46
	2.7719	1022.56	2.7734	1050.91	2.7767	1052.38	2.7673	1092.65					2.7704	891.253	2.7741	1077.96	2.7662	1100.51	2.7747	1007.84
	2.7739	1023.11	2.775	1051.17	2.7792	1053.25	2.7696	1093.44					2.7724	891.699	2.7764	1078.65	2.7682	1100.97	2.7765	1008.17
	2.7757	1023.55	2.7768	1051.56	2.7812	1053.7	2.7719	1094.16					2.7744	892.104	2.7785	1079.19	2.7702	1101.52	2.7783	1008.5
	2.7775	1023.96	2.7788	1052.13	2.7829	1053.88	2.774	1094.75					2.7763	892.455	2.7805	1079.59	2.7725	1102.23	2.7802	1008.89
	2.7794	1024.44	2.781	1052.81	2.7844	1053.97	2.776	1095.28					2.7782	892.786	2.7823	1079.95	2.775	1103.05	2.7822	1009.36
	2.7814	1025.02	2.7833	1053.51	2.7859	1054.12	2.778	1095.78					2.7801	893.156	2.7841	1080.32	2.7775	1103.87	2.7844	1009.94
	2.7835	1025.72	2.7854	1054.13	2.7876	1054.37	2.78	1096.27					2.7822	893.618	2.7861	1080.77	2.7798	1104.52	2.7866	1010.57
	2.7859	1026.55	2.7875	1054.64	2.7895	1054.79	2.782	1096.78					2.7845	894.218	2.7881	1081.28	2.7818	1104.93	2.7889	1011.18
	2.7884	1027.48	2.7894	1055.09	2.7915	1055.34	2.784	1097.27					2.787	894.92	2.7902	1081.83	2.7834	1105.15	2.791	1011.67
	2.791	1028.4	2.7913	1055.55	2.7937	1055.92	2.7859	1097.75					2.7895	895.616	2.7923	1082.36	2.785	1105.31	2.7929	1012.01
	2.7933	1029.13	2.7933	1056.05	2.7957	1056.44	2.7878	1098.18					2.7917	896.151	2.7943	1082.81	2.7865	1105.48	2.7946	1012.24
	2.7952	1029.59	2.7954	1056.61	2.7977	1056.87	2.7896	1098.55					2.7937	896.474	2.7962	1083.22	2.7882	1105.76	2.7963	1012.44
	2.7969	1029.84	2.7975	1057.22	2.7995	1057.25	2.7913	1098.87					2.7954	896.632	2.798	1083.61	2.7901	1106.2	2.798	1012.71
	2.7984	1030.02	2.7996	1057.82	2.8014	1057.62	2.7931	1099.23					2.797	896.753	2.7999	1084.06	2.7922	1106.81	2.7999	1013.1
	2.7999	1030.25	2.8017	1058.4	2.8032	1058.01	2.7949	1099.68					2.7986	896.908	2.802	1084.6	2.7945	1107.51	2.802	1013.62
	2.8016	1030.6	2.8038	1058.91	2.8051	1058.44	2.797	1100.27					2.8004	897.161	2.8042	1085.23	2.7967	1108.16	2.8042	1014.21
	2.8035	1031.11	2.8057	1059.38	2.807	1058.89	2.7993	1101.04					2.8024	897.558	2.8064	1086.07	2.7988	1108.73	2.8064	1014.78
	2.8056	1031.8	2.8076	1059.82	2.809	1059.35	2.8018	1101.96					2.8045	898.07	2.8089	1086.97	2.8009	1109.23	2.8085	1015.26
	2.808	1032.61	2.8096	1060.29	2.811	1059.85	2.8044	1102.87					2.8068	898.627	2.8111	1087.62	2.8029	1109.71	2.8105	1015.7
	2.8103	1033.42	2.8117	1060.84	2.813	1060.34	2.8067	1103.59					2.809	899.143	2.813	1087.94	2.8048	1110.18	2.8124	1016.09
	2.8125	1034.12	2.8138	1061.45	2.815	1060.79	2.8087	1104.07					2.8111	899.576	2.8146	1088.08	2.8069	1110.67	2.8144	1016.47
	2.8146	1034.74	2.816	1062.08	2.8168	1061.2	2.8105	1104.36					2.8131	899.935	2.8161	1088.18	2.809	1111.22	2.8163	1016.86
	2.8166	1035.31	2.8182	1062.65	2.8187	1061.63	2.8121	1104.6					2.8151	900.277	2.8177	1088.36	2.8111	1111.82	2.8183	1017.3
	2.8187	1035.87	2.8201	1063.11	2.8207	1062.12	2.8139	1104.93					2.8171	900.633	2.8194	1088.67	2.8133	1112.39	2.8203	1017.76
	2.8207	1036.43	2.8219	1063.43	2.8229	1062.74	2.8158	1105.42					2.8191	901.012	2.8214	1089.13	2.8153	1112.84	2.8224	1018.23
	2.8228	1037.04	2.8235	1063.65	2.8253	1063.47	2.818	1106.09					2.8212	901.419	2.8235	1089.69	2.8171	1113.2	2.8244	1018.66
	2.8249	1037.68	2.8251	1063.85	2.8277	1064.25	2.8204	1106.89					2.8233	901.831	2.8257	1090.24	2.8189	1113.52	2.8263	1019.03
	2.827	1038.27	2.8268	1064.1	2.8301	1064.96	2.8228	1107.66					2.8254	902.203	2.8277	1090.72	2.8208	1113.89	2.8282	1019.34
	2.829	1038.78	2.8286	1064.49	2.8322	1065.47	2.825	1108.31					2.8273	902.488	2.8296	1091.11	2.8227	1114.36	2.83	1019.66
	2.8308	1039.2	2.8306	1065.04	2.834	1065.78	2.827	1108.82					2.8291	902.701	2.8315	1091.47	2.8249	1114.95	2.832	1020.08
	2.8327	1039.6	2.8329	1065.75	2.8356	1065.97	2.8289	1109.22					2.8309	902.9	2.8333	1091.84	2.8272	1115.63	2.8342	1020.65
	2.8345	1040.05	2.8352	1066.5	2.8372	1066.16	2.8308	1109.6					2.8328	903.136	2.8352	1092.24	2.8295	1116.32	2.8366	1021.39
	2.8365	1040.62	2.8374	1067.14	2.8389	1066.51	2.8326	1109.99					2.8348	903.451	2.8372	1092.68	2.8317	1116.91	2.8393	1022.21
	2.8387	1041.29	2.8395	1067.66	2.8408	1067.03	2.8346	1110.47					2.8369	903.872	2.8392	1093.13	2.8336	1117.35	2.8418	1022.96
	2.841	1042.05	2.8414	1068.12	2.843	1067.68	2.8366	1111.01					2.8391	904.359	2.8412	1093.61	2.8354	1117.64	2.844	1023.46
	2.8433	1042.81	2.8434	1068.56	2.8453	1068.36	2.8386	1111.56					2.8414	904.845	2.8432	1094.07	2.8371	1117.88	2.8458	1023.71
	2.8454	1043.44	2.8454	1069.04	2.8475	1069	2.8406	1112.06					2.8435	905.247	2.8451	1094.52	2.8388	1118.13	2.8474	1023.84
	2.8473	1043.87	2.8473	1069.5	2.8496	1069.53	2.8425	1112.5					2.8455	905.501	2.8471	1094.91	2.8406	1118.48	2.849	1023.97
	2.8489	1044.15	2.8493	1069.96	2.8516	1069.98	2.8444	1112.9					2.8472	905.62	2.8489	1095.27	2.8426	1118.99	2.8507	1024.19
	2.8505	1044.39	2.8513	1070.43	2.8535	1070.39	2.8462	1113.31					2.8489	905.685	2.8508	1095.65	2.8448	1119.65	2.8526	1024.55
	2.8522	1044.68	2.8532	1070.86	2.8555	1070.8	2.8482	1113.8					2.8506	905.778	2.8528	1096.13	2.8472	1120.33	2.8547	1025.07
	2.8539	1045.09	2.855	1071.23	2.8574	1071.25	2.8503	1114.4					2.8524	905.974	2.855	1096.75	2.8494	1120.93	2.857	1025.68
	2.8559	1045.69	2.8568	1071.55	2.8594	1071.75	2.8525	1115.12					2.8545	906.301	2.8574	1097.47	2.8514	1121.39	2.8592	1026.27
	2.8582	1046.43	2.8586	1071.87	2.8616	1072.31	2.8549	1115.92					2.8567	906.733	2.8599	1098.21	2.8534	1121.78	2.8614	1026.79
	2.8605	1047.22	2.8604	1072.29	2.8637	1072.91	2.8572	1116.64					2.859	907.175	2.8622	1098.84	2.8553	1122.14	2.8635	1027.24
	2.8627	1047.92	2.8625	1072.85	2.8658	1073.45	2.8593	1117.17					2.8612	907.521	2.8642	1099.26	2.8572	1122.53	2.8655	1027.67
	2.8648	1048.49	2.8648	1073.57	2.8678	1073.88	2.8611	1117.5					2.8633	907.762	2.8659	1099.48	2.8592	1122.96	2.8676	1028.09
	2.8668	1048.99	2.8672	1074.4	2.8697	1074.25	2.8627	1117.7					2.8653	907.941	2.8675	1099.62	2.8612	1123.44	2.8696	1028.49
	2.8687	1049.47	2.8698	1075.23	2.8716	1074.63	2.8643	1117.88					2.8672	908.107	2.8691	1099.79	2.8633	1123.95	2.8716	1028.92
	2.8707	1049.97	2.8721	1075.93	2.8736	1075.07	2.866	1118.15					2.8693	908.284	2.8708	1100.06	2.8654	1124.42	2.8737	1029.35
	2.8727	1050.49	2.8741	1076.41	2.8757	1075.61	2.8678	1118.54					2.8713	908.45	2.8727	1100.47	2.8673	1124.82	2.8757	1029.74
	2.8747	1051.02	2.8759	1076.71	2.8778	1076.24	2.8698	1119.07					2.8734	908.615	2.8748	1101.05	2.8692	1125.16	2.8776	1030.06
	2.8768	1051.57	2.8777	1076.98	2.8801	1076.91	2.8719	1119.7					2.8754	908.748	2.8771	1101.73	2.8709	1125.46	2.8794	1030.32
	2.8788	1052.09	2.8795	1077.34	2.8823	1077.51	2.8741	1120.37					2.8774	908.819	2.8794	1102.4	2.8728	1125.83	2.8811	1030.54
	2.8807	1052.56	2.8814	1077.82	2.8843	1077.97	2.8762	1121.18					2.8792	908.794	2.8817	1102.98	2.8748	1126.3	2.8829	1030.8
	2.8825	1052.97	2.8836	1078.45	2.8861	1078.35	2.8784	1121.92					2.881	908.706	2.8837	1103.46	2.877	1126.91	2.8848	1031.13
	2.8843	1053.39	2.886	1079.17	2.8878	1078.66	2.8804	1122.41					2.8828	908.598	2.8857	1103.88	2.8793	1127.63	2.8868	1031.55
	2.8862	1053.86	2.8883	1079.84	2.8895	1078.89	2.8822	1122.76					2.8847	908.537	2.8877	1104.31	2.8817	1128.36	2.8889	1032.04
	2.8882	1054.43	2.8904	1080.38	2.8912	1079.16	2.884	1123.08					2.8868	908.549	2.8897	1104.77	2.884	1128.94	2.8911	1032.59
	2.8905	1055.14	2.8923	1080.8	2.8931	1079.57	2.8858	1123.43					2.889	908.63	2.8918	1105.27	2.8859	1129.32	2.8933	1033.13
	2.8929	1055.97	2.8942	1081.16	2.8953	1080.15	2.8877	1123.81					2.8915	908.723	2.8939	1105.79	2.8876	1129.54	2.8953	1033.55
	2.8953	1056.8	2.8961	1081.54	2.8975	1080.81	2.8896	1124.21					2.8938	908.709	2.896	1106.28	2.8892	1129.69	2.8972	1033.82
	2.8975	1057.44	2.898	1081.98	2.8998	1081.44	2.8915	1124.64					2.896	908.456	2.898	1106.7	2.8909	1129.89	2.8988	1033.99
	2.8994	1057.87	2.9	1082.49	2.9019	1081.96	2.8934	1125.05					2.8979	907.934	2.8999	1107.05	2.8926	1130.19	2.9004	1034.15
	2.9011	1058.15	2.9021	1083.03	2.9039	1082.39	2.8952	1125.44					2.8995	907.191	2.9017	1107.35	2.8946	1130.64	2.9021	1034.35
	2.9027	1058.4	2.9041	1083.5	2.9058	1082.78	2.897	1125.82					2.9011	906.301	2.9036	1107.68	2.8968	1131.23	2.904	1034.67
	2.9043	1058.69	2.906	1083.85	2.9078	1083.19	2.899	1126.26					2.9028	905.333	2.9055	1108.09	2.8991	1131.89	2.9061	1035.14
	2.9062	1059.1	2.9077	1084.15	2.9097	1083.6	2.9011	1126.84					2.9039	900.047	2.9076	1108.58	2.9014	1132.48	2.9083	1035.69
	2.9082	1059.68	2.9095	1084.47	2.9117	1084.04	2.9034	1127.56					2.9043	893.258	2.9098	1109.12	2.9035	1132.95	2.9105	1036.19
	2.9105	1060.42	2.9113	1084.84	2.9138	1084.52	2.9059	1128.39					2.9044	887.651	2.912	1109.68	2.9055	1133.34	2.9125	1036.58
	2.9128	1061.2	2.9133	1085.3	2.9158	1085.02	2.9084	1129.21					2.9045	879.349	2.9141	1110.2	2.9074	1133.72	2.9144	1036.89
	2.9151	1061.88	2.9154	1085.88	2.9179	1085.48	2.9106	1129.84					2.9047	868.347	2.916	1110.59	2.9093	1134.08	2.9163	1037.21
	2.9172	1062.42	2.9176	1086.58	2.9197	1085.85	2.9126	1130.22					2.9048	854.855	2.9178	1110.86	2.9112	1134.47	2.9183	1037.58
	2.9191	1062.86	2.92	1087.35	2.9215	1086.18	2.9142	1130.42					2.9049	839.152	2.9195	1111.06	2.9132	1134.9	2.9203	1038.02
	2.921	1063.26	2.9224	1088.08	2.9233	1086.52	2.9158	1130.56					2.905	821.526	2.9211	1111.27	2.9152	1135.36	2.9225	1038.47
	2.9228	1063.66	2.9246	1088.65	2.9252	1086.94	2.9174	1130.76					2.9052	802.241	2.9229	1111.56	2.9172	1135.8	2.9246	1038.93
	2.9246	1064.07	2.9265	1089.02	2.9273	1087.48	2.9191	1131.08					2.9053	781.529	2.9249	1112.01	2.9192	1136.17	2.9266	1039.33
	2.9265	1064.51	2.9282	1089.25	2.9296	1088.19	2.9211	1131.57					2.9055	759.596	2.9271	1112.63	2.921	1136.48	2.9286	1039.65
	2.9285	1065	2.9298	1089.45	2.9321	1089.05	2.9233	1132.22					2.9057	736.629	2.9295	1113.33	2.9228	1136.77	2.9304	1039.91
	2.9304	1065.51	2.9315	1089.7	2.9345	1089.83	2.9256	1132.96					2.9059	712.799	2.9318	1113.97	2.9246	1137.09	2.9321	1040.1
	2.9324	1065.98	2.9333	1090.06	2.9366	1090.32	2.9278	1133.67					2.9062	688.271	2.934	1114.46	2.9265	1137.47	2.9338	1040.28
	2.9342	1066.39	2.9353	1090.58	2.9384	1090.58	2.93	1134.36					2.9064	663.195	2.936	1114.85	2.9286	1137.94	2.9356	1040.52
	2.936	1066.75	2.9375	1091.2	2.94	1090.74	2.9321	1134.93					2.9067	637.712	2.9379	1115.21	2.9308	1138.53	2.9376	1040.91
	2.9379	1067.15	2.9396	1091.8	2.9417	1090.92	2.9341	1135.4					2.9071	611.954	2.9398	1115.57	2.9331	1139.15	2.9399	1041.49
	2.9398	1067.64	2.9417	1092.32	2.9434	1091.19	2.936	1135.83					2.9074	586.042	2.9418	1115.95	2.9353	1139.7	2.9424	1042.18
	2.9419	1068.27	2.9437	1092.75	2.9453	1091.59	2.938	1136.28					2.9078	560.085	2.9438	1116.35	2.9374	1140.11	2.9448	1042.84
	2.9442	1068.99	2.9455	1093.12	2.9474	1092.12	2.9401	1136.77					2.9083	534.185	2.9458	1116.8	2.9392	1140.35	2.9471	1043.36
	2.9465	1069.68	2.9474	1093.47	2.9496	1092.74	2.9422	1137.32							2.9478	1117.2	2.9408	1140.51	2.9491	1043.67
	2.9486	1070.26	2.9492	1093.84	2.9518	1093.34	2.9443	1137.85							2.9498	1117.57	2.9425	1140.68	2.9508	1043.85
	2.9505	1070.68	2.9511	1094.26	2.954	1093.86	2.9462	1138.29							2.9516	1117.89	2.9442	1140.94	2.9525	1043.99
	2.9523	1070.98	2.9531	1094.72	2.956	1094.31	2.9481	1138.68							2.9534	1118.18	2.9462	1141.35	2.9542	1044.18
	2.954	1071.25	2.9551	1095.21	2.9579	1094.7	2.95	1139.06							2.9553	1118.52	2.9485	1141.92	2.9561	1044.48
	2.9557	1071.55	2.9571	1095.69	2.9599	1095.09	2.952	1139.46							2.9573	1118.96	2.9508	1142.57	2.9582	1044.93
	2.9575	1071.92	2.959	1096.11	2.9618	1095.49	2.954	1139.95							2.9595	1119.56	2.953	1143.13	2.9605	1045.48
	2.9594	1072.39	2.9609	1096.48	2.9638	1095.93	2.9562	1140.54							2.9619	1120.26	2.9551	1143.54	2.9628	1046.03
	2.9616	1073.02	2.9628	1096.85	2.9658	1096.38	2.9584	1141.2							2.9644	1120.97	2.957	1143.86	2.965	1046.47
	2.9638	1073.74	2.9647	1097.3	2.9678	1096.83	2.9607	1141.85							2.9667	1121.54	2.9588	1144.16	2.967	1046.81
	2.9661	1074.45	2.9669	1097.86	2.9697	1097.25	2.9628	1142.37							2.9686	1121.89	2.9607	1144.46	2.9689	1047.12
	2.9682	1075.05	2.9692	1098.57	2.9716	1097.6	2.9647	1142.72							2.9703	1122.07	2.9625	1144.77	2.9708	1047.42
	2.9703	1075.55	2.9717	1099.37	2.9734	1097.91	2.9664	1142.95							2.9719	1122.17	2.9645	1145.13	2.9728	1047.73
	2.9722	1076	2.9742	1100.14	2.9752	1098.23	2.968	1143.14							2.9735	1122.3	2.9665	1145.55	2.9748	1048.08
	2.9741	1076.46	2.9764	1100.68	2.9771	1098.64	2.9696	1143.36							2.9752	1122.54	2.9685	1145.99	2.9768	1048.47
	2.9761	1076.95	2.9782	1100.96	2.9792	1099.18	2.9714	1143.72							2.9772	1122.93	2.9706	1146.39	2.9789	1048.88
	2.9781	1077.48	2.9798	1101.09	2.9815	1099.86	2.9735	1144.28							2.9794	1123.48	2.9725	1146.74	2.981	1049.25
	2.9802	1078.06	2.9813	1101.2	2.9839	1100.59	2.9758	1144.99							2.9817	1124.11	2.9744	1147.06	2.983	1049.55
	2.9823	1078.63	2.9829	1101.38	2.9862	1101.24	2.9781	1145.71							2.984	1124.71	2.9764	1147.42	2.9848	1049.79
	2.9843	1079.14	2.9847	1101.69	2.9883	1101.71	2.9803	1146.33							2.9862	1125.25	2.9785	1147.88	2.9866	1050.01
	2.9863	1079.57	2.9866	1102.16	2.9902	1101.98	2.9824	1146.84							2.9883	1125.71	2.9808	1148.5	2.9885	1050.25
	2.9882	1079.97	2.9888	1102.81	2.9918	1102.13	2.9844	1147.28							2.9903	1126.11	2.9833	1149.25	2.9905	1050.58
	2.9901	1080.43	2.9912	1103.5	2.9934	1102.26	2.9864	1147.71							2.9923	1126.45	2.9859	1150.02	2.9927	1051.03
	2.9922	1081.01	2.9934	1104.14	2.995	1102.46	2.9884	1148.15							2.9942	1126.79	2.9883	1150.6	2.9949	1051.55
	2.9946	1081.78	2.9956	1104.68	2.9968	1102.79	2.9904	1148.6							2.9961	1127.15	2.9903	1150.92	2.9972	1052.04
	2.9972	1082.72	2.9976	1105.15	2.9989	1103.31	2.9924	1149.04							2.9981	1127.52	2.992	1151.06	2.9993	1052.4
	2.9998	1083.64	2.9996	1105.6	3.0012	1103.94	2.9944	1149.49							3	1127.87	2.9935	1151.11	3.0012	1052.62
	3.0022	1084.3	3.0016	1106.04	3.0034	1104.58	2.9963	1149.89							3.0019	1128.16	2.9951	1151.2	3.0029	1052.74
	3.0041	1084.67	3.0036	1106.48	3.0055	1105.09	2.9982	1150.24							3.0037	1128.41	2.9969	1151.44	3.0045	1052.82
	3.0057	1084.87	3.0057	1106.96	3.0075	1105.49	3	1150.53							3.0054	1128.62	2.9989	1151.85	3.0062	1052.95
	3.0073	1085.03	3.0077	1107.45	3.0094	1105.85	3.0017	1150.85							3.0072	1128.87	3.0011	1152.39	3.0081	1053.18
	3.0089	1085.25	3.0098	1107.92	3.0113	1106.21	3.0036	1151.26							3.0091	1129.2	3.0034	1152.99	3.0102	1053.55
	3.0107	1085.6	3.0118	1108.31	3.0132	1106.59	3.0057	1151.8							3.0111	1129.64	3.0057	1153.54	3.0124	1054.02
	3.0126	1086.09	3.0136	1108.66	3.0152	1106.98	3.008	1152.49							3.0133	1130.17	3.0078	1154	3.0146	1054.5
	3.0148	1086.7	3.0155	1108.99	3.0171	1107.41	3.0104	1153.28							3.0156	1130.76	3.0099	1154.37	3.0168	1054.9
	3.017	1087.35	3.0174	1109.37	3.0192	1107.88	3.0128	1154.05							3.0179	1131.3	3.0119	1154.72	3.0189	1055.21
	3.0191	1087.95	3.0194	1109.84	3.0212	1108.34	3.0151	1154.65							3.0199	1131.72	3.0139	1155.07	3.0208	1055.47
	3.0212	1088.48	3.0216	1110.46	3.0232	1108.78	3.017	1155.03							3.0218	1131.97	3.0159	1155.46	3.0228	1055.72
	3.0232	1088.96	3.0239	1111.16	3.0252	1109.16	3.0187	1155.25							3.0235	1132.13	3.018	1155.86	3.0247	1055.98
	3.0252	1089.45	3.0263	1111.83	3.0271	1109.55	3.0203	1155.39							3.0251	1132.27	3.0201	1156.25	3.0267	1056.26
	3.0273	1089.99	3.0284	1112.33	3.0291	1110.01	3.022	1155.59							3.0269	1132.5	3.022	1156.55	3.0287	1056.56
	3.0293	1090.53	3.0302	1112.64	3.0313	1110.58	3.0237	1155.91							3.0289	1132.88	3.0239	1156.77	3.0307	1056.86
	3.0315	1091.08	3.0319	1112.83	3.0337	1111.31	3.0258	1156.4							3.0311	1133.39	3.0256	1156.92	3.0327	1057.15
	3.0335	1091.61	3.0335	1112.98	3.0363	1112.12	3.028	1157.01							3.0333	1133.93	3.0273	1157.08	3.0347	1057.4
	3.0355	1092.05	3.0352	1113.2	3.0387	1112.83	3.0302	1157.65							3.0355	1134.41	3.0291	1157.28	3.0366	1057.62
	3.0373	1092.4	3.037	1113.55	3.0409	1113.3	3.0325	1158.23							3.0375	1134.8	3.031	1157.56	3.0385	1057.84
	3.0391	1092.68	3.039	1114.05	3.0427	1113.53	3.0345	1158.69							3.0394	1135.09	3.033	1157.92	3.0405	1058.13
	3.0408	1092.97	3.0413	1114.68	3.0443	1113.65	3.0364	1159.06							3.0413	1135.36	3.0352	1158.39	3.0427	1058.52
	3.0426	1093.3	3.0436	1115.32	3.0459	1113.79	3.0383	1159.4							3.0432	1135.67	3.0374	1158.88	3.0451	1059.04
	3.0445	1093.71	3.0458	1115.89	3.0476	1114.02	3.0401	1159.73							3.0451	1136.02	3.0395	1159.28	3.0477	1059.63
	3.0465	1094.24	3.0478	1116.37	3.0495	1114.41	3.042	1160.09							3.0471	1136.41	3.0415	1159.57	3.0501	1060.11
	3.0487	1094.88	3.0498	1116.78	3.0516	1114.94	3.0439	1160.5							3.0492	1136.83	3.0432	1159.75	3.0522	1060.35
	3.0509	1095.55	3.0517	1117.15	3.0538	1115.56	3.0459	1160.94							3.0513	1137.28	3.0449	1159.88	3.0539	1060.37
	3.0531	1096.14	3.0537	1117.54	3.0561	1116.17	3.0478	1161.38							3.0534	1137.67	3.0466	1159.99	3.0554	1060.28
	3.055	1096.58	3.0557	1117.95	3.0583	1116.7	3.0498	1161.78							3.0553	1137.99	3.0484	1160.15	3.057	1060.2
	3.0568	1096.86	3.0577	1118.38	3.0603	1117.13	3.0516	1162.14							3.0572	1138.27	3.0503	1160.45	3.0586	1060.19
	3.0584	1097.07	3.0598	1118.85	3.0623	1117.54	3.0535	1162.5							3.0591	1138.59	3.0525	1160.91	3.0604	1060.29
	3.06	1097.29	3.0618	1119.3	3.0643	1117.95	3.0554	1162.89							3.0612	1139.01	3.0548	1161.43	3.0624	1060.55
	3.0617	1097.61	3.0637	1119.67	3.0663	1118.37	3.0574	1163.37							3.0635	1139.57	3.057	1161.91	3.0646	1060.9
	3.0637	1098.09	3.0655	1119.96	3.0684	1118.83	3.0596	1163.97							3.066	1140.27	3.0592	1162.28	3.0669	1061.24
	3.0659	1098.74	3.0673	1120.24	3.0705	1119.31	3.0619	1164.63							3.0686	1140.99	3.0612	1162.55	3.069	1061.49
	3.0682	1099.46	3.0691	1120.59	3.0726	1119.76	3.0642	1165.29							3.071	1141.53	3.0631	1162.79	3.071	1061.64
	3.0704	1100.12	3.0711	1121.07	3.0745	1120.12	3.0664	1165.84							3.0729	1141.81	3.065	1163.01	3.0729	1061.75
	3.0725	1100.67	3.0734	1121.67	3.0764	1120.42	3.0684	1166.22							3.0746	1141.89	3.067	1163.24	3.0749	1061.84
	3.0745	1101.13	3.0757	1122.38	3.0782	1120.66	3.0701	1166.46							3.0761	1141.9	3.069	1163.49	3.0768	1061.92
	3.0765	1101.57	3.0782	1123.12	3.0799	1120.92	3.0718	1166.63							3.0777	1141.97	3.071	1163.75	3.0788	1062
	3.0784	1102.01	3.0804	1123.73	3.0818	1121.25	3.0735	1166.83							3.0794	1142.18	3.073	1163.97	3.0808	1062.07
	3.0804	1102.45	3.0824	1124.11	3.0838	1121.67	3.0753	1167.14							3.0814	1142.54	3.0749	1164.14	3.0829	1062.12
	3.0824	1102.91	3.0841	1124.31	3.0858	1122.16	3.0773	1167.62							3.0836	1143.05	3.0767	1164.24	3.0848	1062.09
	3.0844	1103.36	3.0858	1124.48	3.088	1122.73	3.0796	1168.24							3.0859	1143.64	3.0784	1164.28	3.0867	1061.95
	3.0864	1103.81	3.0875	1124.71	3.0902	1123.26	3.0819	1168.89							3.0882	1144.17	3.0802	1164.36	3.0886	1061.73
	3.0883	1104.21	3.0893	1125.05	3.0922	1123.68	3.084	1169.43							3.0903	1144.59	3.0822	1164.53	3.0904	1061.41
	3.0901	1104.54	3.0914	1125.56	3.0941	1123.96	3.086	1169.84							3.0923	1144.89	3.0844	1164.83	3.0923	1061.01
	3.0919	1104.87	3.0936	1126.18	3.0957	1124.14	3.0879	1170.17							3.0942	1145.16	3.0868	1165.25	3.0942	1060.51
	3.0937	1105.24	3.0959	1126.79	3.0974	1124.3	3.0897	1170.51							3.0962	1145.51	3.0893	1165.68	3.0963	1059.77
	3.0957	1105.72	3.0981	1127.31	3.0991	1124.53	3.0916	1170.86							3.0983	1145.91	3.0917	1165.93	3.0985	1058.57
	3.0979	1106.35	3.1001	1127.74	3.1009	1124.88	3.0935	1171.24							3.1004	1146.31	3.0938	1165.88	3.1008	1056.23
	3.1003	1107.1	3.102	1128.11	3.103	1125.41	3.0955	1171.66							3.1025	1146.69	3.0956	1165.53	3.102	1050.65
	3.1027	1107.89	3.1039	1128.45	3.1053	1126.04	3.0976	1172.14							3.1045	1147	3.0973	1164.91	3.1022	1039.92
	3.1051	1108.58	3.1058	1128.79	3.1077	1126.67	3.0996	1172.61							3.1064	1147.23	3.0989	1164.04	3.1023	1030.02
	3.1071	1109.05	3.1077	1129.16	3.1098	1127.18	3.1016	1173.04							3.1082	1147.39	3.1006	1162.78	3.1025	1016.99
	3.1089	1109.34	3.1096	1129.58	3.1118	1127.58	3.1036	1173.41							3.1099	1147.56	3.1026	1160.8	3.1026	1001.06
	3.1106	1109.53	3.1116	1130.02	3.1137	1127.92	3.1054	1173.75							3.1118	1147.78	3.1047	1155.58	3.1027	982.574
	3.1122	1109.74	3.1136	1130.43	3.1157	1128.26	3.1074	1174.14							3.1137	1148.09	3.1053	1149.09	3.1028	961.865
	3.1139	1110.04	3.1155	1130.79	3.1176	1128.61	3.1095	1174.66							3.1158	1148.48	3.1057	1143.48	3.103	939.24
	3.1159	1110.5	3.1173	1131.08	3.1195	1128.97	3.1118	1175.33							3.118	1148.93	3.1061	1136.87	3.1032	914.958
	3.118	1111.1	3.1191	1131.35	3.1215	1129.35	3.1144	1176.15							3.1202	1149.42	3.1065	1129.59	3.1033	889.258
	3.1203	1111.78	3.1209	1131.67	3.1235	1129.73	3.117	1176.95							3.1223	1149.84	3.1068	1124.48	3.1036	862.357
	3.1226	1112.44	3.1229	1132.08	3.1254	1130.06	3.1193	1177.57							3.1243	1150.14	3.1071	1119.27	3.1038	834.456
	3.1247	1113	3.125	1132.62	3.1272	1130.34	3.1213	1177.93							3.1261	1150.3	3.1074	1113.99	3.1041	805.743
	3.1268	1113.47	3.1273	1133.28	3.129	1130.58	3.123	1178.1							3.1278	1150.38	3.1077	1108.7	3.1044	776.396
	3.1288	1113.9	3.1297	1133.97	3.1308	1130.85	3.1246	1178.21							3.1294	1150.49	3.108	1103.46	3.1047	746.579
	3.1307	1114.32	3.132	1134.56	3.1326	1131.18	3.1262	1178.39							3.1312	1150.68	3.1083	1098.3	3.105	716.447
	3.1326	1114.74	3.134	1134.93	3.1347	1131.65	3.128	1178.71							3.1332	1151.01	3.1087	1093.27	3.1054	686.14
	3.1346	1115.19	3.1357	1135.14	3.137	1132.3	3.1301	1179.18							3.1354	1151.48	3.1092	1086.03	3.1059	655.786
	3.1367	1115.68	3.1374	1135.28	3.1395	1133.06	3.1323	1179.79							3.1377	1152	3.1097	1079.23	3.1063	625.503
	3.1387	1116.17	3.139	1135.44	3.142	1133.81	3.1346	1180.43							3.1399	1152.45	3.1102	1072.9
	3.1407	1116.57	3.1408	1135.72	3.1443	1134.38	3.1369	1181							3.142	1152.78	3.1107	1067.05
	3.1425	1116.9	3.1429	1136.16	3.1462	1134.69	3.139	1181.44							3.1439	1153.03	3.1112	1061.7
	3.1443	1117.2	3.1451	1136.74	3.1479	1134.84	3.1409	1181.82							3.1458	1153.25	3.1119	1055.33
	3.1461	1117.53	3.1474	1137.36	3.1495	1134.96	3.1429	1182.18							3.1477	1153.46	3.1125	1049.81
	3.148	1117.95	3.1495	1137.87	3.1512	1135.13	3.1448	1182.55							3.1496	1153.7	3.1133	1043.97
	3.1501	1118.5	3.1515	1138.26	3.153	1135.43	3.1468	1182.96							3.1516	1153.98	3.1142	1038.29
	3.1524	1119.18	3.1534	1138.6	3.1551	1135.89	3.1489	1183.39							3.1536	1154.27	3.1151	1033.18
	3.1548	1119.91	3.1553	1138.92	3.1573	1136.48	3.1509	1183.81							3.1556	1154.56	3.1156	1025.88
	3.1571	1120.54	3.1572	1139.25	3.1596	1137.1	3.1529	1184.19							3.1575	1154.81	3.1157	1019
	3.1591	1120.99	3.1591	1139.62	3.1619	1137.62	3.1547	1184.49							3.1593	1154.99	3.1158	1008.94
	3.1609	1121.28	3.1611	1140.04	3.1639	1138.04	3.1565	1184.74							3.1611	1155.14	3.1159	995.795
	3.1626	1121.48	3.1631	1140.47	3.1659	1138.4	3.1583	1184.98							3.1629	1155.32	3.1161	979.835
	3.1643	1121.7	3.1652	1140.9	3.1678	1138.73	3.1601	1185.27							3.1649	1155.59	3.1162	961.398
	3.1661	1122.01	3.1671	1141.28	3.1697	1139.04	3.162	1185.64							3.167	1156	3.1163	940.808
	3.1681	1122.46	3.169	1141.6	3.1716	1139.37	3.1641	1186.14							3.1694	1156.55	3.1165	918.356
	3.1703	1123.03	3.1709	1141.91	3.1736	1139.76	3.1663	1186.74							3.1719	1157.15	3.1166	894.304
	3.1725	1123.63	3.1728	1142.26	3.1756	1140.18	3.1686	1187.36							3.1743	1157.66	3.1168	868.886
	3.1746	1124.16	3.1749	1142.74	3.1776	1140.57	3.1708	1187.89							3.1764	1157.96	3.1171	842.311
	3.1766	1124.59	3.1772	1143.39	3.1795	1140.87	3.1727	1188.24							3.1782	1158.06	3.1173	814.772
	3.1785	1124.97	3.1798	1144.17	3.1813	1141.13	3.1745	1188.44							3.1798	1158.09	3.1176	786.457
	3.1804	1125.34	3.1823	1144.93	3.1831	1141.39	3.1761	1188.57							3.1815	1158.12	3.1178	757.538
	3.1823	1125.74	3.1846	1145.48	3.1849	1141.68	3.1777	1188.71							3.1832	1158.23	3.1182	728.176
	3.1843	1126.19	3.1866	1145.8	3.1869	1142.1	3.1795	1188.97							3.1852	1158.47	3.1185	698.519
	3.1864	1126.69	3.1883	1145.96	3.1892	1142.69	3.1815	1189.41							3.1873	1158.87	3.1189	668.707
	3.1885	1127.24	3.1899	1146.08	3.1916	1143.39	3.1837	1189.97							3.1897	1159.34
	3.1906	1127.78	3.1916	1146.25	3.194	1144.1	3.1859	1190.58							3.1919	1159.76
	3.1927	1128.26	3.1934	1146.53	3.1963	1144.63	3.1881	1191.12							3.194	1160.06
	3.1947	1128.67	3.1954	1146.98	3.1983	1144.94	3.1902	1191.53							3.196	1160.25
	3.1966	1129.03	3.1977	1147.58	3.2	1145.1	3.1921	1191.86							3.1979	1160.41
	3.1985	1129.41	3.2	1148.2	3.2016	1145.21	3.194	1192.17							3.1998	1160.57
	3.2006	1129.91	3.2022	1148.75	3.2033	1145.39	3.1959	1192.5							3.2017	1160.76
	3.2028	1130.55	3.2043	1149.2	3.2052	1145.69	3.1978	1192.87							3.2037	1160.97
	3.2053	1131.3	3.2063	1149.6	3.2072	1146.14	3.1998	1193.26							3.2057	1161.23
	3.2077	1132.03	3.2083	1149.99	3.2095	1146.7	3.2018	1193.65							3.2077	1161.49
	3.2099	1132.58	3.2104	1150.4	3.2117	1147.26	3.2038	1194.03							3.2097	1161.7
	3.2118	1132.89	3.2125	1150.85	3.2139	1147.74	3.2057	1194.36							3.2116	1161.84
	3.2135	1133.04	3.2146	1151.29	3.2159	1148.13	3.2075	1194.64							3.2134	1161.94
	3.2151	1133.14	3.2166	1151.69	3.2179	1148.47	3.2093	1194.91							3.2152	1162.03
	3.2166	1133.29	3.2186	1152.03	3.2198	1148.8	3.2112	1195.21							3.2171	1162.19
	3.2184	1133.55	3.2204	1152.27	3.2218	1149.15	3.2132	1195.62							3.2192	1162.47
	3.2203	1133.94	3.2221	1152.46	3.2238	1149.53	3.2153	1196.16							3.2214	1162.86
	3.2223	1134.45	3.2239	1152.68	3.2258	1149.95	3.2177	1196.83							3.2238	1163.31
	3.2245	1135.04	3.2257	1152.94	3.2279	1150.39	3.2201	1197.52							3.2261	1163.69
	3.2267	1135.6	3.2276	1153.28	3.2299	1150.77	3.2224	1198.11							3.2282	1163.92
	3.2288	1136.08	3.2297	1153.74	3.2318	1151.08	3.2244	1198.47							3.23	1164
	3.2307	1136.49	3.2319	1154.28	3.2336	1151.34	3.2262	1198.67							3.2318	1163.98
	3.2327	1136.85	3.2341	1154.83	3.2355	1151.62	3.2278	1198.8							3.2334	1163.92
	3.2346	1137.24	3.2362	1155.28	3.2374	1151.97	3.2295	1198.95							3.2352	1163.94
	3.2366	1137.66	3.2381	1155.58	3.2396	1152.46	3.2313	1199.21							3.2371	1164.09
	3.2386	1138.12	3.2398	1155.76	3.242	1153.12	3.2333	1199.61							3.2393	1164.38
	3.2406	1138.57	3.2414	1155.88	3.2445	1153.87	3.2355	1200.18							3.2416	1164.74
	3.2426	1139	3.2431	1156.02	3.2469	1154.5	3.2378	1200.86							3.2439	1165.07
	3.2446	1139.37	3.2449	1156.29	3.249	1154.87	3.2402	1201.49							3.246	1165.28
	3.2464	1139.69	3.2469	1156.71	3.2508	1155.01	3.2424	1202							3.248	1165.41
	3.2482	1139.97	3.2491	1157.29	3.2523	1155.06	3.2444	1202.38							3.2499	1165.48
	3.25	1140.26	3.2515	1157.92	3.2539	1155.1	3.2464	1202.7							3.2518	1165.55
	3.2519	1140.61	3.2537	1158.46	3.2555	1155.21	3.2483	1203							3.2538	1165.65
	3.2539	1141.05	3.2558	1158.86	3.2573	1155.45	3.2502	1203.32							3.2558	1165.79
	3.2561	1141.57	3.2577	1159.15	3.2593	1155.85	3.2521	1203.66							3.2579	1165.93
	3.2583	1142.16	3.2595	1159.41	3.2615	1156.38	3.2541	1204.06							3.2599	1166.05
	3.2606	1142.75	3.2614	1159.69	3.2637	1156.92	3.2561	1204.45							3.2619	1166.12
	3.2627	1143.24	3.2633	1160	3.2658	1157.39	3.2581	1204.78							3.2638	1166.11
	3.2645	1143.55	3.2652	1160.33	3.2679	1157.77	3.2599	1205.03							3.2656	1166.07
	3.2662	1143.74	3.2672	1160.67	3.2698	1158.1	3.2617	1205.27							3.2675	1166.06
	3.2679	1143.91	3.2691	1160.99	3.2718	1158.42	3.2635	1205.53							3.2695	1166.15
	3.2696	1144.13	3.271	1161.3	3.2737	1158.75	3.2654	1205.9							3.2717	1166.37
	3.2714	1144.48	3.2728	1161.56	3.2757	1159.1	3.2676	1206.41							3.2742	1166.73
	3.2736	1145.02	3.2746	1161.82	3.2777	1159.48	3.2699	1207.02							3.2768	1167.13
	3.2759	1145.69	3.2764	1162.11	3.2797	1159.88	3.2722	1207.69							3.2792	1167.34
	3.2782	1146.38	3.2784	1162.51	3.2817	1160.24	3.2746	1208.3							3.2812	1167.27
	3.2805	1146.96	3.2807	1163.07	3.2837	1160.54	3.2767	1208.72							3.2829	1166.99
	3.2826	1147.42	3.2831	1163.78	3.2855	1160.77	3.2786	1208.96							3.2844	1166.64
	3.2846	1147.78	3.2856	1164.53	3.2873	1160.98	3.2802	1209.08							3.2859	1166.29
	3.2865	1148.12	3.288	1165.15	3.2891	1161.24	3.2819	1209.19							3.2876	1166.01
	3.2884	1148.48	3.2901	1165.53	3.2911	1161.56	3.2837	1209.42							3.2894	1165.87
	3.2904	1148.85	3.2919	1165.7	3.2931	1161.95	3.2857	1209.82							3.2915	1165.84
	3.2924	1149.24	3.2935	1165.81	3.2952	1162.42	3.2879	1210.35							3.2938	1165.87
	3.2943	1149.61	3.2952	1165.94	3.2974	1162.93	3.2901	1210.91							3.296	1165.86
	3.2962	1149.94	3.297	1166.18	3.2996	1163.38	3.2923	1211.38							3.2981	1165.73
	3.2981	1150.21	3.299	1166.59	3.3015	1163.71	3.2943	1211.75							3.3	1165.46
	3.2999	1150.49	3.3012	1167.15	3.3033	1163.91	3.2963	1212.07							3.3019	1165.06
	3.3017	1150.82	3.3035	1167.76	3.305	1164.05	3.2982	1212.35							3.3037	1164.63
	3.3038	1151.26	3.3058	1168.31	3.3067	1164.19	3.3001	1212.66							3.3056	1164.22
	3.306	1151.87	3.308	1168.74	3.3085	1164.45	3.3021	1213.03							3.3076	1163.84
	3.3085	1152.68	3.3099	1169.06	3.3106	1164.88	3.3041	1213.43							3.3096	1163.43
	3.3112	1153.55	3.3118	1169.32	3.3128	1165.47	3.3062	1213.87							3.3117	1162.95
	3.3137	1154.27	3.3136	1169.58	3.3152	1166.11	3.3083	1214.28							3.3138	1162.35
	3.3158	1154.7	3.3155	1169.87	3.3175	1166.67	3.3103	1214.65							3.3157	1161.57
	3.3176	1154.93	3.3175	1170.21	3.3197	1167.12	3.3122	1214.94							3.3176	1160.58
	3.3192	1155.04	3.3195	1170.62	3.3217	1167.47	3.314	1215.18							3.3195	1159.38
	3.3209	1155.17	3.3216	1171	3.3236	1167.76	3.3159	1215.48							3.3215	1157.92
	3.3226	1155.41	3.3235	1171.31	3.3256	1168.04	3.318	1215.89							3.3235	1156
	3.3246	1155.82	3.3254	1171.57	3.3275	1168.34	3.3202	1216.44							3.3251	1149.55
	3.3268	1156.36	3.3272	1171.8	3.3295	1168.67	3.3227	1217.16							3.3253	1138.03
	3.3291	1156.95	3.329	1172.04	3.3315	1169.01	3.3252	1217.9							3.3254	1127.31
	3.3312	1157.47	3.3309	1172.38	3.3334	1169.29	3.3275	1218.43							3.3255	1113.13
	3.3333	1157.87	3.3331	1172.87	3.3353	1169.55	3.3295	1218.68							3.3257	1095.78
	3.3352	1158.16	3.3354	1173.46	3.3371	1169.78	3.3311	1218.72							3.3258	1075.59
	3.337	1158.43	3.3378	1174.1	3.3389	1170.02	3.3326	1218.72							3.3259	1052.96
	3.3389	1158.71	3.3401	1174.65	3.3409	1170.31	3.3341	1218.77							3.3261	1028.21
	3.3407	1159.02	3.3421	1175.02	3.343	1170.75	3.3359	1218.95							3.3263	1001.64
	3.3427	1159.38	3.3439	1175.19	3.3453	1171.38	3.3378	1219.28							3.3265	973.518
	3.3447	1159.79	3.3456	1175.27	3.3479	1172.17	3.3399	1219.74							3.3267	944.082
	3.3467	1160.21	3.3472	1175.38	3.3505	1172.93	3.3421	1220.25							3.327	913.552
	3.3487	1160.58	3.349	1175.6	3.3528	1173.46	3.3442	1220.73							3.3273	882.135
	3.3505	1160.88	3.351	1176	3.3548	1173.73	3.3463	1221.11							3.3276	850.024
	3.3523	1161.13	3.3532	1176.53	3.3566	1173.85	3.3482	1221.41							3.328	817.398
	3.3541	1161.41	3.3556	1177.11	3.3582	1173.93	3.3501	1221.71							3.3284	784.428
	3.356	1161.76	3.3578	1177.62	3.3599	1174.09	3.3521	1222.02							3.3288	751.265
	3.3581	1162.22	3.3599	1178.03	3.3619	1174.41	3.354	1222.36							3.3293	718.051
	3.3604	1162.82	3.3619	1178.35	3.3641	1174.89	3.356	1222.73							3.3298	684.913
	3.3628	1163.49	3.3638	1178.65	3.3664	1175.42	3.3581	1223.14
	3.3651	1164.12	3.3657	1178.94	3.3686	1175.92	3.3602	1223.55
	3.3673	1164.57	3.3677	1179.26	3.3707	1176.27	3.3622	1223.88
	3.3691	1164.84	3.3697	1179.63	3.3726	1176.5	3.364	1224.12
	3.3708	1164.99	3.3718	1180.01	3.3744	1176.67	3.3658	1224.31
	3.3725	1165.11	3.3738	1180.37	3.3762	1176.84	3.3676	1224.51
	3.3742	1165.31	3.3757	1180.67	3.378	1177.07	3.3695	1224.76
	3.3761	1165.62	3.3776	1180.91	3.3799	1177.34	3.3715	1225.13
	3.3782	1166.06	3.3794	1181.14	3.3819	1177.66	3.3736	1225.6
	3.3803	1166.56	3.3813	1181.44	3.3838	1177.98	3.3759	1226.14
	3.3824	1167.03	3.3834	1181.87	3.3858	1178.27	3.3781	1226.65
	3.3845	1167.44	3.3857	1182.44	3.3876	1178.54	3.3802	1227.01
	3.3864	1167.78	3.3882	1183.12	3.3895	1178.77	3.382	1227.19
	3.3883	1168.11	3.3907	1183.79	3.3913	1178.99	3.3836	1227.27
	3.3903	1168.44	3.393	1184.27	3.3931	1179.24	3.3852	1227.34
	3.3922	1168.81	3.3949	1184.49	3.3951	1179.6	3.3869	1227.48
	3.3942	1169.2	3.3965	1184.55	3.3973	1180.09	3.3888	1227.78
	3.3963	1169.63	3.398	1184.55	3.3996	1180.68	3.3909	1228.28
	3.3983	1170.07	3.3996	1184.6	3.402	1181.3	3.3933	1228.93
	3.4004	1170.49	3.4013	1184.77	3.4043	1181.8	3.3957	1229.56
	3.4024	1170.84	3.4033	1185.1	3.4063	1182.11	3.3979	1230.07
	3.4043	1171.13	3.4054	1185.56	3.4081	1182.27	3.4	1230.45
	3.4062	1171.43	3.4076	1186.06	3.4098	1182.36	3.402	1230.78
	3.4082	1171.83	3.4098	1186.52	3.4115	1182.47	3.404	1231.1
	3.4104	1172.38	3.4118	1186.9	3.4133	1182.68	3.406	1231.43
	3.4128	1173.06	3.4138	1187.21	3.4153	1183	3.408	1231.74
	3.4153	1173.74	3.4157	1187.5	3.4173	1183.39	3.41	1232.05
	3.4176	1174.29	3.4177	1187.79	3.4195	1183.8	3.4119	1232.38
	3.4195	1174.58	3.4196	1188.08	3.4215	1184.18	3.4139	1232.66
	3.4212	1174.67	3.4216	1188.4	3.4235	1184.51	3.4157	1232.88
	3.4227	1174.71	3.4236	1188.77	3.4255	1184.78	3.4175	1233.08
	3.4243	1174.76	3.4256	1189.13	3.4274	1185.05	3.4194	1233.32
	3.4259	1174.89	3.4276	1189.43	3.4293	1185.33	3.4214	1233.66
	3.4277	1175.15	3.4295	1189.66	3.4312	1185.64	3.4236	1234.17
	3.4297	1175.58	3.4313	1189.86	3.4332	1185.99	3.4261	1234.87
	3.432	1176.16	3.4331	1190.09	3.4353	1186.38	3.4287	1235.62
	3.4343	1176.77	3.4351	1190.4	3.4374	1186.78	3.4311	1236.21
	3.4365	1177.31	3.4371	1190.77	3.4394	1187.14	3.4332	1236.55
	3.4386	1177.73	3.4393	1191.21	3.4414	1187.41	3.435	1236.68
	3.4406	1178.07	3.4415	1191.7	3.4433	1187.67	3.4366	1236.73
	3.4425	1178.38	3.4437	1192.15	3.4453	1187.98	3.4383	1236.8
	3.4445	1178.7	3.4457	1192.47	3.4474	1188.41	3.44	1236.99
	3.4464	1179.05	3.4475	1192.65	3.4497	1189	3.4421	1237.36
	3.4485	1179.45	3.4492	1192.75	3.4523	1189.67	3.4443	1237.88
	3.4506	1179.88	3.4508	1192.85	3.4547	1190.27	3.4467	1238.48
	3.4526	1180.26	3.4526	1193.02	3.4568	1190.63	3.449	1238.99
	3.4546	1180.56	3.4545	1193.36	3.4586	1190.75	3.4511	1239.33
	3.4564	1180.79	3.4567	1193.88	3.4602	1190.73	3.453	1239.55
	3.4582	1181.02	3.4591	1194.5	3.4617	1190.69	3.4548	1239.72
	3.4601	1181.29	3.4615	1195.07	3.4632	1190.73	3.4566	1239.9
	3.4621	1181.64	3.4637	1195.51	3.465	1190.89	3.4584	1240.13
	3.4642	1182.1	3.4657	1195.82	3.4669	1191.23	3.4604	1240.39
	3.4664	1182.62	3.4676	1196.07	3.4691	1191.7	3.4624	1240.72
	3.4686	1183.12	3.4695	1196.3	3.4713	1192.21	3.4644	1241.05
	3.4706	1183.5	3.4714	1196.55	3.4735	1192.65	3.4663	1241.34
	3.4725	1183.74	3.4733	1196.82	3.4755	1192.99	3.4682	1241.56
	3.4742	1183.88	3.4753	1197.09	3.4775	1193.3	3.47	1241.74
	3.4759	1184	3.4772	1197.37	3.4795	1193.59	3.4718	1241.96
	3.4776	1184.18	3.4792	1197.63	3.4814	1193.89	3.4738	1242.28
	3.4795	1184.51	3.481	1197.86	3.4834	1194.2	3.476	1242.74
	3.4817	1185.03	3.4829	1198.09	3.4855	1194.55	3.4783	1243.31
	3.4841	1185.68	3.4848	1198.35	3.4876	1194.94	3.4807	1243.88
	3.4865	1186.33	3.4868	1198.72	3.4896	1195.3	3.4829	1244.35
	3.4888	1186.84	3.4891	1199.28	3.4916	1195.59	3.4849	1244.62
	3.4908	1187.23	3.4917	1200.01	3.4935	1195.82	3.4866	1244.7
	3.4928	1187.55	3.4943	1200.76	3.4954	1196.02	3.4882	1244.7
	3.4948	1187.86	3.4967	1201.33	3.4972	1196.23	3.4898	1244.73
	3.4968	1188.2	3.4988	1201.63	3.4992	1196.5	3.4915	1244.84
	3.4989	1188.59	3.5005	1201.73	3.5012	1196.88	3.4934	1245.1
	3.501	1189	3.5022	1201.77	3.5034	1197.32	3.4955	1245.5
	3.5031	1189.38	3.5039	1201.85	3.5056	1197.77	3.4977	1245.97
	3.5051	1189.7	3.5057	1202.03	3.5077	1198.16	3.4998	1246.38
	3.5069	1189.92	3.5077	1202.38	3.5097	1198.43	3.5019	1246.7
	3.5087	1190.1	3.5098	1202.83	3.5115	1198.58	3.5038	1246.97
	3.5104	1190.25	3.5121	1203.31	3.5131	1198.65	3.5057	1247.2
	3.5122	1190.43	3.5143	1203.75	3.5148	1198.74	3.5076	1247.45
	3.5141	1190.77	3.5163	1204.07	3.5166	1198.94	3.5096	1247.73
	3.5164	1191.32	3.5182	1204.28	3.5186	1199.32	3.5116	1248.06
	3.5188	1191.97	3.52	1204.44	3.5209	1199.87	3.5136	1248.42
	3.5212	1192.57	3.5219	1204.63	3.5234	1200.52	3.5157	1248.79
	3.5233	1192.99	3.5237	1204.86	3.5258	1201.12	3.5177	1249.14
	3.5252	1193.22	3.5257	1205.15	3.528	1201.54	3.5197	1249.4
	3.5269	1193.32	3.5277	1205.47	3.5301	1201.83	3.5215	1249.61
	3.5286	1193.4	3.5297	1205.79	3.5321	1202.07	3.5234	1249.85
	3.5303	1193.56	3.5316	1206.06	3.5341	1202.36	3.5255	1250.19
	3.5322	1193.86	3.5335	1206.26	3.5361	1202.68	3.5278	1250.72
	3.5343	1194.31	3.5353	1206.43	3.5382	1203.03	3.5303	1251.4
	3.5366	1194.83	3.5372	1206.65	3.5403	1203.36	3.5329	1252.09
	3.5388	1195.33	3.5391	1206.97	3.5423	1203.63	3.5352	1252.59
	3.5409	1195.71	3.5413	1207.41	3.5441	1203.82	3.5372	1252.78
	3.5429	1195.97	3.5436	1207.97	3.5459	1203.95	3.5388	1252.75
	3.5447	1196.16	3.546	1208.54	3.5477	1204.09	3.5403	1252.68
	3.5465	1196.36	3.5483	1209.01	3.5495	1204.33	3.5418	1252.63
	3.5483	1196.6	3.5503	1209.3	3.5516	1204.69	3.5434	1252.69
	3.5503	1196.89	3.5521	1209.44	3.5538	1205.19	3.5452	1252.89
	3.5522	1197.22	3.5538	1209.49	3.5562	1205.78	3.5473	1253.28
	3.5542	1197.57	3.5555	1209.54	3.5587	1206.36	3.5495	1253.79
	3.5562	1197.88	3.5572	1209.67	3.5609	1206.78	3.5518	1254.31
	3.5581	1198.16	3.5591	1209.95	3.5628	1206.97	3.5541	1254.77
	3.56	1198.41	3.5613	1210.35	3.5645	1207.02	3.5562	1255.13
	3.5619	1198.66	3.5635	1210.79	3.5661	1207.02	3.5582	1255.41
	3.5638	1198.94	3.5656	1211.17	3.5677	1207.09	3.5601	1255.65
	3.5658	1199.3	3.5676	1211.47	3.5695	1207.26	3.562	1255.88
	3.568	1199.76	3.5695	1211.72	3.5715	1207.6	3.564	1256.13
	3.5703	1200.32	3.5715	1211.94	3.5738	1208.05	3.566	1256.44
	3.5726	1200.88	3.5734	1212.18	3.576	1208.51	3.5681	1256.75
	3.5749	1201.34	3.5753	1212.43	3.5781	1208.87	3.57	1257.01
	3.5768	1201.6	3.5773	1212.73	3.5801	1209.1	3.5719	1257.19
	3.5786	1201.71	3.5794	1213.09	3.5819	1209.25	3.5737	1257.35
	3.5803	1201.78	3.5815	1213.45	3.5836	1209.37	3.5756	1257.52
	3.582	1201.9	3.5835	1213.76	3.5854	1209.45	3.5775	1257.73
	3.5839	1202.16	3.5854	1213.99	3.587	1209.5	3.5795	1258.03
	3.5859	1202.54	3.5873	1214.19	3.5886	1209.52	3.5816	1258.4
	3.5881	1203.02	3.5892	1214.39	3.5902	1209.53	3.5838	1258.86
	3.5903	1203.5	3.5912	1214.7	3.5918	1209.55	3.586	1259.33
	3.5925	1203.92	3.5934	1215.16	3.5934	1209.58	3.5882	1259.7
	3.5945	1204.27	3.5959	1215.76	3.595	1209.6	3.5901	1259.92
	3.5965	1204.57	3.5984	1216.36	3.5966	1209.59	3.5918	1260.01
	3.5985	1204.87	3.6006	1216.77	3.5981	1209.6	3.5935	1260.07
	3.6005	1205.17	3.6025	1216.94	3.5997	1209.65	3.5953	1260.18
	3.6025	1205.47	3.6041	1216.94	3.6014	1209.75	3.5972	1260.43
	3.6045	1205.8	3.6057	1216.9	3.6032	1209.97	3.5994	1260.89
	3.6065	1206.15	3.6072	1216.89	3.6053	1210.35	3.6018	1261.47
	3.6086	1206.47	3.6089	1216.97	3.6076	1210.87	3.6042	1262.01
	3.6105	1206.73	3.6108	1217.22	3.6101	1211.56	3.6064	1262.42
	3.6124	1206.96	3.6129	1217.62	3.6127	1212.33	3.6085	1262.7
	3.6143	1207.2	3.6152	1218.12	3.6154	1213.04	3.6105	1262.93
	3.6164	1207.53	3.6174	1218.61	3.6178	1213.57	3.6124	1263.16
	3.6186	1208	3.6196	1219.02	3.62	1214.02	3.6145	1263.44
	3.6211	1208.65	3.6217	1219.33	3.6223	1214.49	3.6166	1263.77
	3.6237	1209.37	3.6236	1219.57	3.6248	1215.11	3.6187	1264.12
	3.6262	1209.93	3.6256	1219.81	3.6274	1215.82	3.6207	1264.38
	3.6282	1210.16	3.6275	1220.04	3.6299	1216.45	3.6226	1264.54
	3.6298	1210.16	3.6295	1220.29	3.6322	1216.89	3.6243	1264.62
	3.6313	1210.07	3.6315	1220.59	3.6344	1217.19	3.6261	1264.71
	3.6328	1210.01	3.6336	1220.91	3.6364	1217.42	3.6279	1264.87
	3.6344	1210.05	3.6356	1221.2	3.6383	1217.64	3.6299	1265.15
	3.6361	1210.23	3.6375	1221.41	3.6403	1217.88	3.6321	1265.61
	3.6382	1210.61	3.6394	1221.57	3.6423	1218.13	3.6345	1266.2
	3.6404	1211.1	3.6412	1221.72	3.6443	1218.42	3.637	1266.81
	3.6427	1211.61	3.643	1221.91	3.6463	1218.66	3.6393	1267.26
	3.6449	1212.01	3.645	1222.19	3.6482	1218.83	3.6413	1267.42
	3.6469	1212.31	3.6471	1222.55	3.65	1218.96	3.6429	1267.34
	3.6488	1212.54	3.6493	1222.99	3.6519	1219.12	3.6443	1267.21
	3.6508	1212.78	3.6515	1223.42	3.6538	1219.38	3.6459	1267.18
	3.6527	1213.05	3.6536	1223.71	3.6561	1219.85	3.6476	1267.28
	3.6547	1213.34	3.6555	1223.89	3.6587	1220.54	3.6496	1267.52
	3.6568	1213.67	3.6572	1223.98	3.6614	1221.32	3.6517	1267.91
	3.6588	1213.99	3.6589	1224.03	3.664	1221.96	3.654	1268.38
	3.6608	1214.26	3.6606	1224.14	3.6662	1222.3	3.6562	1268.82
	3.6627	1214.47	3.6626	1224.42	3.6682	1222.55	3.6584	1269.15
	3.6645	1214.64	3.6648	1224.88	3.6703	1222.85	3.6604	1269.37
	3.6664	1214.83	3.6672	1225.44	3.6722	1223.06	3.6622	1269.5
	3.6683	1215.07	3.6696	1225.97	3.674	1223.15	3.664	1269.6
	3.6703	1215.39	3.6718	1226.37	3.6758	1223.25	3.6658	1269.72
	3.6724	1215.8	3.6739	1226.66	3.6777	1223.45	3.6676	1269.88
	3.6747	1216.28	3.6759	1226.91	3.6797	1223.71	3.6696	1270.11
	3.677	1216.76	3.6779	1227.18	3.6816	1223.96	3.6716	1270.36
	3.6791	1217.11	3.68	1227.47	3.6835	1224.11	3.6735	1270.62
	3.6809	1217.28	3.6821	1227.79	3.6853	1224.2	3.6755	1270.81
	3.6826	1217.33	3.6842	1228.1	3.6871	1224.29	3.6773	1270.96
	3.6843	1217.35	3.6861	1228.35	3.6889	1224.43	3.6792	1271.11
	3.6859	1217.42	3.688	1228.52	3.6907	1224.59	3.6811	1271.32
	3.6878	1217.64	3.6898	1228.65	3.6926	1224.8	3.6831	1271.63
	3.6899	1218.06	3.6916	1228.78	3.6947	1225.08	3.6853	1272.05
	3.6923	1218.63	3.6935	1228.98	3.6967	1225.38	3.6877	1272.53
	3.6947	1219.2	3.6955	1229.28	3.6986	1225.61	3.69	1273.01
	3.6969	1219.64	3.6977	1229.71	3.7005	1225.77	3.6922	1273.36
	3.699	1219.93	3.7001	1230.24	3.7023	1225.88	3.6942	1273.55
	3.701	1220.17	3.7025	1230.78	3.7041	1225.99	3.6959	1273.6
	3.7029	1220.39	3.7048	1231.2	3.7059	1226.15	3.6977	1273.62
	3.7049	1220.61	3.7067	1231.4	3.7078	1226.4	3.6994	1273.72
	3.7068	1220.84	3.7085	1231.42	3.7099	1226.74	3.7013	1273.92
	3.7087	1221.06	3.71	1231.37	3.7121	1227.17	3.7035	1274.3
	3.7106	1221.26	3.7116	1231.35	3.7144	1227.62	3.7058	1274.79
	3.7125	1221.47	3.7134	1231.43	3.7165	1227.97	3.7081	1275.25
	3.7144	1221.63	3.7153	1231.67	3.7184	1228.17	3.7103	1275.58
	3.7162	1221.77	3.7174	1232.05	3.7201	1228.22	3.7123	1275.79
	3.718	1221.91	3.7197	1232.53	3.7217	1228.18	3.7142	1275.98
	3.7199	1222.13	3.722	1232.96	3.7233	1228.16	3.7161	1276.16
	3.7219	1222.47	3.7241	1233.24	3.7251	1228.24	3.7181	1276.35
	3.7242	1222.95	3.7259	1233.39	3.727	1228.5	3.7201	1276.55
	3.7266	1223.51	3.7277	1233.47	3.7292	1228.94	3.7221	1276.8
	3.729	1224.06	3.7295	1233.56	3.7316	1229.46	3.7241	1277.04
	3.7313	1224.45	3.7312	1233.67	3.7338	1229.9	3.7261	1277.26
	3.7332	1224.61	3.7331	1233.83	3.7359	1230.21	3.728	1277.43
	3.7349	1224.62	3.7349	1234.01	3.7379	1230.43	3.7299	1277.57
	3.7365	1224.6	3.7369	1234.25	3.7399	1230.63	3.7318	1277.75
	3.7382	1224.63	3.7389	1234.5	3.7418	1230.85	3.7339	1278.04
	3.74	1224.78	3.7408	1234.7	3.7438	1231.1	3.7362	1278.47
	3.742	1225.09	3.7426	1234.86	3.7458	1231.34	3.7386	1279.01
	3.7442	1225.52	3.7445	1235.03	3.7477	1231.55	3.7411	1279.59
	3.7465	1225.97	3.7464	1235.26	3.7497	1231.75	3.7435	1280.01
	3.7486	1226.32	3.7485	1235.6	3.7515	1231.92	3.7454	1280.15
	3.7506	1226.54	3.7508	1236.04	3.7533	1232.05	3.7471	1280.09
	3.7524	1226.67	3.7532	1236.55	3.7551	1232.17	3.7486	1279.96
	3.7542	1226.78	3.7555	1237.03	3.757	1232.33	3.7502	1279.87
	3.756	1226.91	3.7577	1237.37	3.7589	1232.58	3.7518	1279.87
	3.7579	1227.1	3.7596	1237.51	3.7611	1232.95	3.7536	1280
	3.7598	1227.35	3.7613	1237.53	3.7634	1233.48	3.7557	1280.3
	3.7619	1227.68	3.763	1237.54	3.7659	1234.07	3.758	1280.75
	3.764	1228	3.7647	1237.61	3.7683	1234.56	3.7603	1281.19
	3.766	1228.27	3.7666	1237.8	3.7704	1234.82	3.7625	1281.51
	3.7679	1228.47	3.7687	1238.15	3.7722	1234.89	3.7645	1281.74
	3.7698	1228.68	3.771	1238.62	3.7738	1234.86	3.7665	1281.9
	3.7718	1228.9	3.7733	1239.1	3.7755	1234.83	3.7684	1282.06
	3.7739	1229.21	3.7755	1239.49	3.7772	1234.9	3.7704	1282.23
	3.7761	1229.63	3.7776	1239.77	3.7791	1235.12	3.7724	1282.46
	3.7785	1230.15	3.7796	1239.98	3.7813	1235.5	3.7745	1282.74
	3.781	1230.7	3.7815	1240.16	3.7835	1235.96	3.7766	1283.01
	3.7832	1231.09	3.7835	1240.36	3.7858	1236.37	3.7786	1283.23
	3.7852	1231.29	3.7854	1240.59	3.7879	1236.64	3.7806	1283.36
	3.787	1231.34	3.7874	1240.83	3.7897	1236.78	3.7824	1283.42
	3.7887	1231.33	3.7895	1241.11	3.7915	1236.87	3.7842	1283.48
	3.7904	1231.35	3.7915	1241.37	3.7934	1236.99	3.786	1283.58
	3.7922	1231.5	3.7935	1241.57	3.7952	1237.14	3.7879	1283.75
	3.7943	1231.78	3.7954	1241.73	3.7971	1237.31	3.79	1284.01
	3.7964	1232.16	3.7974	1241.92	3.799	1237.51	3.7922	1284.37
	3.7986	1232.54	3.7995	1242.23	3.8009	1237.68	3.7944	1284.75
	3.8008	1232.86	3.8018	1242.7	3.8027	1237.78	3.7966	1285.03
	3.8028	1233.1	3.8043	1243.31	3.8045	1237.89	3.7985	1285.15
	3.8048	1233.3	3.8069	1243.89	3.8064	1238.05	3.8002	1285.15
	3.8068	1233.52	3.8091	1244.25	3.8083	1238.27	3.8019	1285.09
	3.8088	1233.78	3.811	1244.32	3.8104	1238.57	3.8036	1285.09
	3.8109	1234.07	3.8126	1244.23	3.8126	1238.98	3.8055	1285.24
	3.813	1234.38	3.8141	1244.1	3.815	1239.49	3.8076	1285.57
	3.8152	1234.7	3.8156	1244.03	3.8175	1240.08	3.81	1286.04
	3.8173	1234.97	3.8173	1244.07	3.8199	1240.6	3.8124	1286.5
	3.8192	1235.15	3.8192	1244.24	3.8221	1240.94	3.8146	1286.82
	3.8211	1235.25	3.8213	1244.55	3.8241	1241.08	3.8166	1287
	3.8229	1235.38	3.8235	1244.98	3.8258	1241.08	3.8185	1287.12
	3.8249	1235.6	3.8258	1245.39	3.8275	1241.07	3.8204	1287.21
	3.8271	1235.96	3.8279	1245.71	3.8292	1241.14	3.8223	1287.33
	3.8294	1236.41	3.8299	1245.92	3.8312	1241.34	3.8243	1287.48
	3.8318	1236.86	3.8319	1246.1	3.8334	1241.73	3.8262	1287.62
	3.834	1237.16	3.8338	1246.29	3.8357	1242.21	3.8281	1287.72
	3.8359	1237.26	3.8358	1246.49	3.838	1242.64	3.8299	1287.8
	3.8375	1237.17	3.8379	1246.73	3.8401	1242.95	3.8317	1287.86
	3.8389	1237.01	3.84	1247.01	3.8422	1243.18	3.8335	1287.9
	3.8404	1236.86	3.842	1247.26	3.8442	1243.39	3.8353	1287.97
	3.842	1236.81	3.844	1247.45	3.8462	1243.62	3.8372	1288.1
	3.8437	1236.87	3.8459	1247.56	3.8483	1243.87	3.8393	1288.36
	3.8457	1237.09	3.8476	1247.62	3.8504	1244.15	3.8416	1288.79
	3.8479	1237.45	3.8494	1247.69	3.8525	1244.44	3.8441	1289.32
	3.8501	1237.86	3.8513	1247.82	3.8546	1244.7	3.8466	1289.81
	3.8523	1238.2	3.8532	1248.04	3.8566	1244.92	3.8488	1290.11
	3.8544	1238.44	3.8553	1248.36	3.8585	1245.08	3.8507	1290.15
	3.8564	1238.6	3.8576	1248.77	3.8604	1245.21	3.8523	1290.04
	3.8583	1238.72	3.8599	1249.18	3.8623	1245.38	3.8539	1289.91
	3.8602	1238.87	3.862	1249.49	3.8644	1245.68	3.8556	1289.87
	3.8621	1239.04	3.8639	1249.63	3.8666	1246.09	3.8574	1289.96
	3.8641	1239.26	3.8657	1249.64	3.869	1246.53	3.8595	1290.21
	3.8662	1239.48	3.8673	1249.61	3.8712	1246.88	3.8617	1290.59
	3.8682	1239.68	3.8691	1249.65	3.8731	1247.02	3.8641	1290.99
	3.8702	1239.83	3.871	1249.83	3.8748	1246.99	3.8663	1291.27
	3.872	1239.92	3.8731	1250.19	3.8763	1246.84	3.8682	1291.42
	3.8738	1239.98	3.8755	1250.65	3.8778	1246.7	3.8701	1291.46
	3.8757	1240.06	3.8778	1251.09	3.8793	1246.63	3.8719	1291.48
	3.8776	1240.22	3.88	1251.42	3.881	1246.63	3.8737	1291.51
	3.8796	1240.48	3.882	1251.62	3.8828	1246.76	3.8755	1291.57
	3.8818	1240.82	3.884	1251.77	3.8849	1247.07	3.8774	1291.69
	3.8841	1241.19	3.8859	1251.89	3.8871	1247.48	3.8794	1291.87
	3.8863	1241.51	3.8878	1252.01	3.8893	1247.87	3.8815	1292.05
	3.8884	1241.71	3.8897	1252.16	3.8915	1248.17	3.8834	1292.18
	3.8902	1241.77	3.8916	1252.31	3.8935	1248.38	3.8853	1292.26
	3.8919	1241.75	3.8935	1252.46	3.8954	1248.54	3.8872	1292.34
	3.8937	1241.74	3.8954	1252.59	3.8973	1248.7	3.8891	1292.48
	3.8955	1241.84	3.8972	1252.68	3.8992	1248.87	3.8912	1292.72
	3.8976	1242.12	3.899	1252.74	3.9012	1249.07	3.8935	1293.1
	3.9	1242.59	3.9008	1252.8	3.9033	1249.33	3.896	1293.61
	3.9024	1243.1	3.9026	1252.87	3.9054	1249.61	3.8986	1294.12
	3.9048	1243.51	3.9044	1252.97	3.9074	1249.85	3.9009	1294.45
	3.907	1243.78	3.9063	1253.14	3.9093	1249.99	3.9029	1294.53
	3.909	1243.95	3.9083	1253.33	3.9111	1250.06	3.9046	1294.44
	3.911	1244.09	3.9103	1253.5	3.9129	1250.13	3.9062	1294.31
	3.913	1244.24	3.9122	1253.6	3.9148	1250.25	3.9079	1294.22
	3.915	1244.39	3.9139	1253.61	3.9168	1250.48	3.9097	1294.24
	3.9169	1244.52	3.9155	1253.56	3.9189	1250.81	3.9117	1294.43
	3.9189	1244.63	3.9171	1253.48	3.9212	1251.2	3.9138	1294.68
	3.9207	1244.69	3.9187	1253.43	3.9234	1251.59	3.9159	1294.85
	3.9225	1244.7	3.9205	1253.47	3.9255	1251.87	3.9178	1294.89
	3.9243	1244.69	3.9225	1253.71	3.9275	1252	3.9195	1294.82
	3.9261	1244.73	3.9248	1254.23	3.9292	1252.01	3.9212	1294.71
	3.928	1244.87	3.9276	1254.96	3.9309	1252	3.9229	1294.62
	3.9302	1245.16	3.9303	1255.68	3.9327	1252.06	3.9246	1294.58
	3.9326	1245.63	3.9328	1256.16	3.9346	1252.27	3.9264	1294.55
	3.9352	1246.22	3.9349	1256.34	3.9369	1252.7	3.9281	1294.53
	3.9378	1246.76	3.9367	1256.38	3.9394	1253.27	3.93	1294.54
	3.9401	1247.03	3.9385	1256.4	3.9418	1253.78	3.9319	1294.61
	3.9419	1247.02	3.9404	1256.49	3.9441	1254.15	3.9338	1294.7
	3.9435	1246.83	3.9423	1256.68	3.9461	1254.36	3.9357	1294.78
	3.9451	1246.63	3.9445	1256.97	3.9481	1254.49	3.9376	1294.84
	3.9467	1246.53	3.9466	1257.29	3.95	1254.62	3.9395	1294.95
	3.9485	1246.56	3.9488	1257.59	3.952	1254.79	3.9417	1295.25
	3.9505	1246.72	3.9509	1257.8	3.954	1254.99	3.9444	1295.86
	3.9528	1247.01	3.9528	1257.96	3.956	1255.17	3.9474	1296.74
	3.955	1247.32	3.9548	1258.13	3.9579	1255.36	3.9505	1297.58
	3.9572	1247.53	3.957	1258.4	3.9599	1255.49	3.9531	1298.05
	3.9591	1247.61	3.9593	1258.8	3.9617	1255.56	3.9551	1298.11
	3.961	1247.62	3.9617	1259.28	3.9635	1255.63	3.9568	1297.96
	3.9629	1247.65	3.9641	1259.77	3.9653	1255.74	3.9584	1297.75
	3.9648	1247.68	3.9665	1260.13	3.9673	1255.93	3.9601	1297.58
	3.9667	1247.74	3.9685	1260.31	3.9695	1256.28	3.9618	1297.54
	3.9686	1247.84	3.9704	1260.35	3.9719	1256.77	3.9638	1297.66
	3.9706	1247.97	3.9722	1260.37	3.9743	1257.3	3.966	1297.9
	3.9726	1248.07	3.974	1260.47	3.9767	1257.71	3.9682	1298.14
	3.9745	1248.1	3.9761	1260.73	3.9787	1257.89	3.9703	1298.3
	3.9763	1248.07	3.9785	1261.22	3.9805	1257.88	3.9723	1298.35
	3.9781	1248.05	3.9814	1262.04	3.9821	1257.78	3.9742	1298.34
[truncated: 345 more rows]

## Sheet: Fig. 5
	Fig. 5a												Fig. 5b												Fig. 5c
	Design I		Design H		Design D		Design A		Solid Cylinder				Design I		Design H		Design D		Design A		Solid Cylinder				Design I		Design H		Design D		Design A		Solid Cylinder
	Time_5 [s]	Drag_coeff_5	Time_4 [s]	Drag_coeff_4	Time_3 [s]	Drag_coeff_3	Time_2 [s]	Drag_coeff_2	Time_1 [s]	Drag_coeff_1			Time_5 [s]	Lift_coeff_5	Time_4 [s]	Lift_coeff_4	Time_3 [s]	Lift_coeff_3	Time_2 [s]	Lift_coeff_2	Time_1 [s]	Lift_coeff_1			Freq_5 [Hz]	PSD_5	Freq_4 [Hz]	PSD_4	Freq_3 [Hz]	PSD_3	Freq_2 [Hz]	PSD_2	Freq_1 [Hz]	PSD_1
	0.00670613	0.848566	0.0139335	0.841659	0.0040992	0.815846	0.035358	0.850083	0.0518205	1.0416			0.00670613	-0.011432	0.0139335	0.00636875	0.0040992	0.00275566	0.035358	-0.0345639	0.0518205	0.000595374			0	2.18127e-37	0	4.98097e-38	0	3.03694e-36	0	1.79433e-37	0	8.19157e-37
	0.0608088	0.848421	0.0685494	0.841223	0.0619808	0.815299	0.0896317	0.850142	0.108015	1.04141			0.0608088	-0.00901329	0.0685494	0.00565191	0.0619808	0.00306503	0.0896317	-0.0310955	0.108015	-0.0304989			0.0106951	2.03335e-08	0.0102547	7.73181e-09	0.0103691	2.15524e-07	0.0102183	1.27344e-07	0.00921887	1.45279e-07
	0.114858	0.847982	0.123245	0.841026	0.119862	0.814886	0.143905	0.849916	0.164303	1.04118			0.114858	-0.00844475	0.123245	0.00614102	0.119862	0.000838363	0.143905	-0.0360029	0.164303	-0.0549422			0.0213902	8.08932e-08	0.0205095	3.17017e-08	0.0207382	8.55281e-07	0.0204367	5.01625e-07	0.0184377	5.9218e-07
	0.168854	0.847385	0.178048	0.84114	0.177744	0.814862	0.198179	0.849817	0.22073	1.04008			0.168854	-0.00600709	0.178048	0.00482553	0.177744	-0.00310476	0.198179	-0.0366665	0.22073	-0.0785727			0.0320853	1.8034e-07	0.0307642	7.41785e-08	0.0311072	1.89897e-06	0.030655	1.10004e-06	0.0276566	1.37185e-06
	0.222903	0.847204	0.232851	0.840657	0.235626	0.814789	0.252453	0.84984	0.276925	1.03875			0.222903	-0.00559104	0.232851	0.00320949	0.235626	-0.00482202	0.252453	-0.0301052	0.276925	-0.0958347			0.0427803	3.16389e-07	0.0410189	1.38765e-07	0.0414763	3.31326e-06	0.0408734	1.88608e-06	0.0368755	2.52965e-06
	0.277006	0.847325	0.287627	0.839965	0.293507	0.814278	0.306727	0.849796	0.333259	1.03845			0.277006	-0.00647013	0.287627	0.00440058	0.293507	-0.00516291	0.306727	-0.0309111	0.333259	-0.0984799			0.0534754	4.85744e-07	0.0512736	2.30141e-07	0.0518454	5.05253e-06	0.0510917	2.8117e-06	0.0460943	4.11611e-06
	0.331082	0.847835	0.34243	0.839509	0.351362	0.814003	0.361265	0.849875	0.389523	1.03703			0.331082	-0.00299715	0.34243	0.00628957	0.351362	-0.0056915	0.361265	-0.0357246	0.389523	-0.0913703			0.0641705	6.84032e-07	0.0615284	3.53721e-07	0.0622145	7.05997e-06	0.0613101	3.82015e-06	0.0553132	6.1759e-06
	0.385078	0.848225	0.397179	0.839178	0.409244	0.813767	0.415539	0.85015	0.445788	1.03612			0.385078	0.00152023	0.397179	0.00710673	0.409244	-0.00877559	0.415539	-0.0315713	0.445788	-0.0773861			0.0748656	9.0575e-07	0.0717831	5.15248e-07	0.0725836	9.26899e-06	0.0715284	4.84939e-06	0.0645321	8.73606e-06
	0.439074	0.847876	0.451929	0.838554	0.467125	0.813418	0.469813	0.849887	0.502378	1.03651			0.439074	0.00215361	0.451929	0.00772382	0.467125	-0.00809586	0.469813	-0.0262946	0.502378	-0.051257			0.0855607	1.14426e-06	0.0820378	7.20349e-07	0.0829526	1.16051e-05	0.0817467	5.83586e-06	0.0737509	1.17951e-05
	0.493123	0.846902	0.506651	0.837858	0.52498	0.812872	0.524087	0.850005	0.558968	1.03579			0.493123	-0.00129317	0.506651	0.00934297	0.52498	-0.00571841	0.524086	-0.0283764	0.558968	-0.0200709			0.0962558	1.39183e-06	0.0922926	9.74061e-07	0.0933217	1.39878e-05	0.0919651	6.71832e-06	0.0829698	1.53141e-05
	0.547226	0.845999	0.561374	0.8373	0.582862	0.812368	0.57836	0.850032	0.615675	1.03557			0.547226	-0.00126066	0.561374	0.00818839	0.582862	-0.00453181	0.57836	-0.0316092	0.615675	0.0093115			0.106951	1.63979e-06	0.102547	1.28038e-06	0.103691	1.63336e-05	0.102183	7.44165e-06	0.0921887	1.92119e-05
	0.601302	0.845543	0.61607	0.836835	0.640717	0.811744	0.632634	0.850524	0.672451	1.03624			0.601302	0.00719004	0.61607	0.00674891	0.640717	-0.00579885	0.632634	-0.0278862	0.672451	0.0441385			0.117646	1.87873e-06	0.112802	1.64183e-06	0.11406	1.85582e-05	0.112402	7.96032e-06	0.101408	2.33634e-05
	0.655351	0.845471	0.670713	0.836198	0.698599	0.811235	0.686908	0.849791	0.729158	1.0357			0.655351	0.013663	0.670713	0.00680799	0.698599	-0.00380801	0.686908	-0.0258845	0.729158	0.0779543			0.128341	2.09884e-06	0.123057	2.05911e-06	0.124429	2.05803e-05	0.12262	8.2413e-06	0.110626	2.76043e-05
	0.7094	0.844972	0.725329	0.835232	0.756454	0.810634	0.741182	0.849863	0.785957	1.03511			0.7094	0.0097517	0.725329	0.00717451	0.756454	-0.00278737	0.741182	-0.0286963	0.785957	0.095985			0.139036	2.29031e-06	0.133311	2.53076e-06	0.134798	2.23238e-05	0.132838	8.26619e-06	0.119845	3.17388e-05
	0.763476	0.844297	0.779918	0.834408	0.814335	0.80991	0.795455	0.849681	0.84271	1.03482			0.763476	0.000775597	0.779918	0.00620439	0.814335	-0.00388891	0.795455	-0.0322507	0.84271	0.111063			0.149731	2.4438e-06	0.143566	3.05305e-06	0.145167	2.37223e-05	0.143057	8.03252e-06	0.129064	3.55529e-05
	0.817499	0.843777	0.834507	0.83424	0.865806	0.799112	0.849729	0.849873	0.899324	1.03396			0.817499	-0.00704124	0.834507	0.000914436	0.865806	-0.00429972	0.849729	-0.0293393	0.899324	0.116874			0.160426	2.55098e-06	0.153821	3.61981e-06	0.155536	2.4721e-05	0.153275	7.55404e-06	0.138283	3.88295e-05
	0.871601	0.844646	0.888856	0.83476	0.872217	0.809303	0.904003	0.849377	0.9561	1.03341			0.871601	-0.00439656	0.888856	-0.0037094	0.872217	-0.00453859	0.904003	-0.0313336	0.9561	0.10228			0.171121	2.60509e-06	0.164076	4.22254e-06	0.165905	2.52806e-05	0.163493	6.85996e-06	0.147502	4.13661e-05
	0.925651	0.84553	0.943419	0.834654	0.923927	0.804982	0.958541	0.849233	1.01267	1.03326			0.925651	-4.18975e-05	0.943419	-0.00740812	0.923927	-0.00127679	0.958541	-0.0349027	1.01267	0.0802383			0.181816	2.60148e-06	0.17433	4.85051e-06	0.176274	2.53791e-05	0.173712	5.99323e-06	0.156721	4.29923e-05
	0.979727	0.845595	0.997981	0.836047	0.930125	0.808846	1.01282	0.848774	1.06905	1.03281			0.979727	-0.00220266	0.997981	-0.0108322	0.930125	-0.00106653	1.01282	-0.0353372	1.06905	0.0572616			0.192512	2.53804e-06	0.184585	5.49108e-06	0.186643	2.50136e-05	0.18393	5.00798e-06	0.16594	4.35847e-05
	1.03383	0.845239	1.05254	0.836639	0.981889	0.80692	1.06709	0.848489	1.12566	1.03293			1.03383	-0.005152	1.05254	-0.0128913	0.981889	0.00173269	1.06709	-0.0315691	1.12566	0.0246455			0.203207	2.41565e-06	0.19484	6.13004e-06	0.197013	2.42019e-05	0.194149	3.96611e-06	0.175158	4.308e-05
	1.08796	0.844847	1.10713	0.837351	0.988033	0.808244	1.12136	0.848796	1.1823	1.0333			1.08796	-0.00154927	1.10713	-0.0160367	0.988033	0.0019087	1.12136	-0.0315663	1.1823	-0.00868023			0.213902	2.23837e-06	0.205095	6.7521e-06	0.207382	2.29818e-05	0.204367	2.93355e-06	0.184377	4.14823e-05
	1.14203	0.844532	1.1617	0.837729	1.03982	0.807703	1.17564	0.848628	1.23889	1.03282			1.14203	0.00179445	1.1617	-0.0172976	1.03982	0.00269307	1.17564	-0.0324358	1.23889	-0.0389469			0.224597	2.01356e-06	0.215349	7.34139e-06	0.217751	2.14112e-05	0.214585	1.97618e-06	0.193596	3.88651e-05
	1.19611	0.843984	1.21631	0.837796	1.04597	0.807801	1.23017	0.848426	1.29569	1.03223			1.19611	-7.3339e-05	1.21631	-0.0136889	1.04597	0.00253002	1.23017	-0.0308097	1.29569	-0.0725129			0.235292	1.75182e-06	0.225604	7.88211e-06	0.22812	1.95655e-05	0.224804	1.15581e-06	0.202815	3.53678e-05
	1.25021	0.843381	1.27103	0.837639	1.09776	0.808019	1.28418	0.848157	1.35249	1.03235			1.25021	-0.00355388	1.27103	-0.00600516	1.09776	0.00309319	1.28418	-0.0261584	1.35249	-0.089731			0.245987	1.46666e-06	0.235859	8.35906e-06	0.238489	1.75351e-05	0.235022	5.26477e-07	0.212034	3.11861e-05
	1.30434	0.843225	1.32581	0.837345	1.15569	0.807705	1.33872	0.848612	1.40924	1.0325			1.30434	-0.00397165	1.32581	-0.00152469	1.15569	0.00543922	1.33872	-0.0256038	1.40924	-0.0866247			0.256682	1.1741e-06	0.246114	8.75828e-06	0.248858	1.54215e-05	0.24524	1.31311e-07	0.221253	2.65575e-05
	1.35847	0.843582	1.38059	0.837238	1.21363	0.806909	1.393	0.849067	1.46611	1.03292			1.35847	-0.00247234	1.38059	-0.0016943	1.21363	0.00890811	1.393	-0.0254317	1.46611	-0.082161			0.267377	8.92033e-07	0.256368	9.06761e-06	0.259227	1.33328e-05	0.255459	1.18734e-10	0.230472	2.1743e-05
	1.4126	0.84363	1.43534	0.837175	1.27159	0.806432	1.44727	0.849702	1.52293	1.03351			1.4126	-0.00210927	1.43534	-0.00810732	1.27159	0.00989354	1.44727	-0.0227879	1.52293	-0.0713284			0.278072	6.39493e-07	0.266623	9.27717e-06	0.269596	1.13788e-05	0.265677	1.47898e-07	0.239691	1.70064e-05
	1.46673	0.843408	1.49003	0.83727	1.32955	0.806366	1.50154	0.848931	1.57976	1.03332			1.46673	-0.00286518	1.49003	-0.014894	1.32955	0.0109536	1.50154	-0.0190431	1.57976	-0.0457777			0.288767	4.35777e-07	0.276878	9.37981e-06	0.279965	9.6652e-06	0.275895	5.74301e-07	0.248909	1.25941e-05
	1.52091	0.843405	1.54465	0.837319	1.38751	0.806069	1.55582	0.849797	1.63672	1.03293			1.52091	-0.00269853	1.54465	-0.018791	1.38751	0.0107109	1.55582	-0.0183171	1.63672	-0.0215055			0.299462	2.99562e-07	0.287132	9.3714e-06	0.290334	8.2882e-06	0.286114	1.26407e-06	0.258128	8.71551e-06
	1.5751	0.843399	1.59929	0.837272	1.44553	0.805957	1.61036	0.850051	1.69349	1.0329			1.5751	-0.00108827	1.59929	-0.0222045	1.44553	0.00828774	1.61036	-0.0186217	1.69349	0.00589144			0.310157	2.47992e-07	0.297387	9.25105e-06	0.300703	7.32954e-06	0.296332	2.18833e-06	0.267347	5.52744e-06
	1.62925	0.843066	1.65393	0.838172	1.50351	0.806323	1.66463	0.850667	1.75025	1.03223			1.62925	-0.00140353	1.65393	-0.0226289	1.50351	0.00236344	1.66463	-0.0183506	1.75025	0.0375742			0.320853	2.95818e-07	0.307642	9.02116e-06	0.311072	6.85173e-06	0.30655	3.30668e-06	0.276566	3.12325e-06
	1.68346	0.842815	1.70858	0.837866	1.56148	0.80629	1.7189	0.850076	1.80714	1.03128			1.68346	-0.00288621	1.70858	-0.0184778	1.56148	-0.00179868	1.7189	-0.0189512	1.80714	0.062824			0.331548	4.54627e-07	0.317897	8.6874e-06	0.321441	6.89438e-06	0.316769	4.56977e-06	0.285785	1.52777e-06
	1.7377	0.842765	1.7633	0.838385	1.61946	0.806284	1.77318	0.850851	1.86403	1.03105			1.7377	-0.0020842	1.7633	-0.0185526	1.61946	-0.00432592	1.77318	-0.0198649	1.86403	0.0847468			0.342243	7.32212e-07	0.328151	8.25848e-06	0.331811	7.47162e-06	0.326987	5.92233e-06	0.295004	6.98558e-07
	1.79191	0.842693	1.81799	0.838869	1.67743	0.807404	1.82745	0.85073	1.92088	1.03047			1.79191	0.000454952	1.81799	-0.0209928	1.67743	-0.00647266	1.82745	-0.0212075	1.92088	0.101413			0.352938	1.13211e-06	0.338406	7.74587e-06	0.34218	8.57087e-06	0.337205	7.3062e-06	0.304223	5.33336e-07
	1.84612	0.84252	1.87264	0.83897	1.73541	0.808486	1.88172	0.851305	1.97768	1.02956			1.84612	0.000418663	1.87264	-0.0219882	1.73541	-0.00922432	1.88172	-0.0218248	1.97768	0.0971701			0.363633	1.65332e-06	0.348661	7.1634e-06	0.352549	1.01531e-05	0.347424	8.66341e-06	0.313441	8.82873e-07
	1.90033	0.842423	1.92731	0.838899	1.7934	0.809343	1.936	0.850782	2.03464	1.02965			1.90033	-0.000946616	1.92731	-0.0200445	1.7934	-0.0122965	1.936	-0.0211311	2.03464	0.0813667			0.374328	2.29028e-06	0.358916	6.52671e-06	0.362918	1.21544e-05	0.357642	9.9389e-06	0.32266	1.56799e-06
	1.95456	0.842307	1.98179	0.838784	1.85136	0.810326	1.99027	0.850548	2.09163	1.02908			1.95456	-0.000576615	1.98179	-0.0204098	1.85136	-0.0143209	1.99027	-0.0212809	2.09163	0.064402			0.385023	3.03296e-06	0.36917	5.85272e-06	0.373287	1.44895e-05	0.36786	1.1083e-05	0.331879	2.39902e-06
	2.00882	0.842377	2.0363	0.838956	1.90932	0.811103	2.04481	0.849584	2.14857	1.02817			2.00882	0.00134657	2.0363	-0.0230582	1.90932	-0.0126896	2.04481	-0.0232029	2.14857	0.0336767			0.395718	3.86722e-06	0.379425	5.15901e-06	0.383656	1.70558e-05	0.378079	1.20531e-05	0.341098	3.19584e-06
	2.06303	0.842543	2.09086	0.838844	1.96729	0.811774	2.09882	0.849054	2.2056	1.02838			2.06303	0.0011258	2.09086	-0.0232906	1.96729	-0.0142736	2.09882	-0.0237909	2.2056	-0.00523903			0.406413	4.77535e-06	0.38968	4.46319e-06	0.394025	1.97388e-05	0.388297	1.28153e-05	0.350317	3.80643e-06
	2.11724	0.842459	2.1455	0.839384	2.02525	0.812483	2.15309	0.84934	2.2627	1.02837			2.11724	0.000658173	2.1455	-0.0228335	2.02525	-0.0176884	2.15309	-0.0223389	2.2627	-0.0384114			0.417108	5.73669e-06	0.399934	3.78227e-06	0.404394	2.2419e-05	0.398515	1.33452e-05	0.359536	4.12209e-06
	2.17148	0.842308	2.20009	0.839821	2.08324	0.812982	2.20737	0.848566	2.31978	1.02799			2.17148	0.000617148	2.20009	-0.0223787	2.08324	-0.0168208	2.20737	-0.0181788	2.31978	-0.072526			0.427803	6.72841e-06	0.410189	3.13208e-06	0.414763	2.49777e-05	0.408734	1.36284e-05	0.368755	4.08789e-06
	2.22572	0.842362	2.25468	0.839874	2.14122	0.813211	2.26191	0.84822	2.37693	1.02834			2.22572	0.000797075	2.25468	-0.0206865	2.14122	-0.0165066	2.26191	-0.0172413	2.37693	-0.101696			0.438498	7.72634e-06	0.420444	2.52674e-06	0.425132	2.73039e-05	0.418952	1.36602e-05	0.377974	3.70717e-06
	2.27993	0.842211	2.3093	0.839654	2.19921	0.813894	2.31591	0.848377	2.43412	1.02822			2.27993	-0.00182255	2.3093	-0.0177165	2.19921	-0.0161835	2.31591	-0.0155025	2.43412	-0.112445			0.449194	8.70585e-06	0.430699	1.97826e-06	0.435501	2.93005e-05	0.42917	1.34456e-05	0.387192	3.03973e-06
	2.33419	0.841703	2.36389	0.839863	2.25723	0.814477	2.37045	0.849303	2.49127	1.02774			2.33419	-0.0045688	2.36389	-0.018303	2.25723	-0.0137767	2.37045	-0.0126894	2.49127	-0.116396			0.459889	9.64265e-06	0.440953	1.4961e-06	0.44587	3.08893e-05	0.439389	1.29987e-05	0.396411	2.19379e-06
	2.38845	0.841364	2.41848	0.840127	2.31527	0.814835	2.42473	0.848901	2.54854	1.02818			2.38845	-0.00445483	2.41848	-0.0215554	2.31527	-0.00748978	2.42473	-0.0124899	2.54854	-0.108924			0.470584	1.05137e-05	0.451208	1.08704e-06	0.456239	3.20155e-05	0.449607	1.23418e-05	0.40563	1.31266e-06
	2.44271	0.841367	2.47304	0.840248	2.37328	0.815017	2.47927	0.849273	2.60578	1.02838			2.44271	-0.00186506	2.47304	-0.0215667	2.37328	-0.00095212	2.47927	-0.0158316	2.60578	-0.0839919			0.481279	1.12976e-05	0.461463	7.54959e-07	0.466609	3.26501e-05	0.459825	1.15045e-05	0.414849	5.57342e-07
	2.49698	0.841244	2.52763	0.84026	2.43132	0.8149	2.53354	0.848755	2.663	1.02851			2.49698	-0.001801	2.52763	-0.0198822	2.43132	0.00357346	2.53354	-0.0142338	2.663	-0.0553505			0.491974	1.19759e-05	0.471718	5.00901e-07	0.476978	3.27909e-05	0.470044	1.05225e-05	0.424068	8.69024e-08
	2.55127	0.841072	2.58222	0.840476	2.48939	0.814673	2.58781	0.849357	2.72022	1.0293			2.55127	-0.0033699	2.58222	-0.0217089	2.48939	0.00579951	2.58781	-0.011542	2.72022	-0.0241825			0.502669	1.25328e-05	0.481972	3.23144e-07	0.487347	3.24623e-05	0.480262	9.4362e-06	0.433287	3.8787e-08
	2.60553	0.841152	2.63681	0.840312	2.54746	0.814842	2.64209	0.848891	2.77741	1.02918			2.60553	-0.00433721	2.63681	-0.0225613	2.54746	0.00581275	2.64209	-0.0139333	2.77741	0.014652			0.513364	1.2956e-05	0.492227	2.17428e-07	0.497716	3.17126e-05	0.49048	8.28944e-06	0.442506	5.11021e-07
	2.65982	0.841219	2.69142	0.839863	2.60553	0.815197	2.69663	0.849617	2.83454	1.02819			2.65982	-0.00342292	2.69142	-0.0198045	2.60553	0.00750232	2.69663	-0.017726	2.83454	0.0474911			0.524059	1.32369e-05	0.502482	1.77261e-07	0.508085	3.06106e-05	0.500699	7.12744e-06	0.451724	1.54835e-06
	2.71411	0.841276	2.74606	0.839707	2.66359	0.815118	2.7509	0.848375	2.89164	1.02818			2.71411	-0.00283007	2.74606	-0.0183614	2.66359	0.0090518	2.7509	-0.0166112	2.89164	0.0757513			0.534754	1.33705e-05	0.512736	1.94305e-07	0.518454	2.92406e-05	0.510917	5.99505e-06	0.460943	3.1339e-06
	2.7684	0.841429	2.80068	0.839738	2.72166	0.81514	2.80517	0.848297	2.94879	1.02804			2.7684	-0.00289015	2.80068	-0.0195078	2.72166	0.00547581	2.80517	-0.0170222	2.94879	0.100572			0.545449	1.33557e-05	0.522991	2.58818e-07	0.528823	2.76963e-05	0.521136	4.93462e-06	0.470162	5.18735e-06
	2.82269	0.841511	2.85527	0.839814	2.77973	0.815625	2.85971	0.847816	3.00587	1.02719			2.82269	-0.00187798	2.85527	-0.0179193	2.77973	0.00312697	2.85971	-0.0212958	3.00587	0.107535			0.556144	1.3195e-05	0.533246	3.60131e-07	0.539192	2.60751e-05	0.531354	3.98379e-06	0.479381	7.57015e-06
	2.87695	0.841356	2.90983	0.8395	2.8378	0.816028	2.91398	0.848468	3.06295	1.02741			2.87695	-0.000825077	2.90983	-0.0146689	2.8378	0.00687298	2.91398	-0.0240019	3.06295	0.102122			0.566839	1.28944e-05	0.543501	4.87143e-07	0.549561	2.44712e-05	0.541572	3.17339e-06	0.4886	1.00973e-05
	2.93121	0.841159	2.96442	0.839724	2.89587	0.816098	2.96826	0.847513	3.12009	1.02801			2.93121	-0.00218951	2.96442	-0.0149089	2.89587	0.0105183	2.96826	-0.0239217	3.12009	0.0930556			0.577535	1.24632e-05	0.553755	6.28806e-07	0.55993	2.29699e-05	0.551791	2.52545e-06	0.497819	1.2555e-05
	2.9855	0.840996	3.01898	0.839849	2.95391	0.816106	3.0228	0.847586	3.17724	1.02791			2.9855	-0.00392974	3.01898	-0.0170699	2.95391	0.0108124	3.0228	-0.0253085	3.17724	0.0737842			0.58823	1.19135e-05	0.56401	7.74582e-07	0.570299	2.16428e-05	0.562009	2.05166e-06	0.507038	1.47219e-05
	3.03982	0.840797	3.07355	0.839412	3.01197	0.816072	3.07707	0.847387	3.23434	1.02841			3.03982	-0.00355175	3.07355	-0.0161593	3.01197	0.0110299	3.07707	-0.0282652	3.23434	0.0488182			0.598925	1.12599e-05	0.574265	9.14855e-07	0.580668	2.05431e-05	0.572227	1.75225e-06	0.516257	1.63925e-05
	3.09413	0.840762	3.12819	0.839255	3.07004	0.815983	3.13134	0.847749	3.29154	1.0286			3.09413	-0.00325861	3.12819	-0.015035	3.07004	0.0111192	3.13134	-0.026332	3.29154	0.0260156			0.60962	1.05192e-05	0.58452	1.04128e-06	0.591038	1.97039e-05	0.582446	1.61578e-06	0.525475	1.74004e-05
	3.14842	0.840834	3.1828	0.839424	3.12808	0.815943	3.18588	0.847288	3.34874	1.02709			3.14842	-0.00506668	3.1828	-0.0184905	3.12808	0.00980479	3.18588	-0.0233138	3.34874	-0.00373884			0.620315	9.71014e-06	0.594774	1.14705e-06	0.601407	1.91369e-05	0.592664	1.61962e-06	0.534694	1.76376e-05
	3.20271	0.840638	3.23742	0.839333	3.18615	0.815814	3.24016	0.847292	3.40588	1.02618			3.20271	-0.00555325	3.23742	-0.0206727	3.18615	0.00853906	3.24016	-0.0248331	3.40588	-0.0375776			0.63101	8.85251e-06	0.605029	1.22709e-06	0.611776	1.88331e-05	0.602882	1.73149e-06	0.543913	1.70697e-05
	3.25703	0.840412	3.29201	0.838583	3.24422	0.815547	3.2947	0.847068	3.4631	1.02612			3.25703	-0.00421685	3.29201	-0.0182893	3.24422	0.00748652	3.2947	-0.029252	3.4631	-0.0572454			0.641705	7.9671e-06	0.615284	1.27817e-06	0.622145	1.87653e-05	0.613101	1.91191e-06	0.553132	1.57432e-05
	3.3114	0.84061	3.34668	0.83856	3.30231	0.815289	3.34897	0.846487	3.5203	1.02542			3.3114	-0.00344931	3.34668	-0.0170871	3.30231	0.00714739	3.34897	-0.0322507	3.5203	-0.0678581			0.6524	7.07519e-06	0.625538	1.29889e-06	0.632514	1.88912e-05	0.623319	2.11747e-06	0.562351	1.37853e-05
	3.36574	0.840786	3.40132	0.838917	3.36038	0.81503	3.40351	0.846616	3.57749	1.02541			3.36574	-0.00493378	3.40132	-0.0189473	3.36038	0.00880611	3.40351	-0.0335265	3.57749	-0.0751703			0.663095	6.19802e-06	0.635793	1.28966e-06	0.642883	1.91589e-05	0.633537	2.30486e-06	0.57157	1.13951e-05
	3.42008	0.840517	3.45588	0.8385	3.41845	0.814975	3.45778	0.846091	3.63473	1.02602			3.42008	-0.00479693	3.45588	-0.0179572	3.41845	0.0108417	3.45778	-0.0357451	3.63473	-0.0648684			0.67379	5.35647e-06	0.646048	1.25249e-06	0.653252	1.95115e-05	0.643756	2.43519e-06	0.580789	8.82595e-06
	3.47443	0.840339	3.51053	0.837771	3.47654	0.815164	3.51232	0.846382	3.69191	1.02546			3.47443	-0.00247816	3.51053	-0.0151008	3.47654	0.0123609	3.51232	-0.0397107	3.69191	-0.0437932			0.684485	4.57054e-06	0.656303	1.19083e-06	0.663621	1.98932e-05	0.653974	2.47844e-06	0.590007	6.3626e-06
	3.52877	0.840621	3.56522	0.838133	3.53464	0.815163	3.56659	0.846163	3.7491	1.02526			3.52877	-0.00071144	3.56522	-0.0153474	3.53464	0.0128346	3.56659	-0.0364662	3.7491	-0.0236469			0.69518	3.85899e-06	0.666557	1.10928e-06	0.67399	2.02546e-05	0.664192	2.41751e-06	0.599226	4.29261e-06
	3.58311	0.840755	3.61981	0.838225	3.59273	0.814873	3.62087	0.846469	3.80623	1.02581			3.58311	-0.000784537	3.61981	-0.0168222	3.59273	0.0110737	3.62087	-0.0327787	3.80623	0.00474122			0.705876	3.23889e-06	0.676812	1.01331e-06	0.684359	2.05573e-05	0.674411	2.25156e-06	0.608445	2.87657e-06
	3.63743	0.840575	3.67437	0.837667	3.65088	0.814531	3.67541	0.846117	3.86331	1.02574			3.63743	-0.00143472	3.67437	-0.0156689	3.65088	0.00943678	3.67541	-0.0345827	3.86331	0.0353012			0.716571	2.72525e-06	0.687067	9.08888e-07	0.694728	2.07782e-05	0.684629	1.99822e-06	0.617664	2.31943e-06
	3.69175	0.840548	3.72907	0.837394	3.70903	0.814199	3.72968	0.847522	3.92041	1.02565			3.69175	-0.00221293	3.72907	-0.0150688	3.70903	0.00973165	3.72968	-0.0377212	3.92041	0.0558479			0.727266	2.33063e-06	0.697322	8.02203e-07	0.705097	2.09113e-05	0.694847	1.69439e-06	0.626883	2.74618e-06
	3.74606	0.840704	3.78374	0.83778	3.76723	0.813818	3.78422	0.846884	3.97746	1.02527			3.74606	-0.00266782	3.78374	-0.0176315	3.76723	0.010227	3.78422	-0.0368991	3.97746	0.0737987			0.737961	2.06482e-06	0.707576	6.9931e-07	0.715466	2.09693e-05	0.705066	1.39533e-06	0.636102	4.18476e-06
	3.80038	0.840757	3.83833	0.837888	3.82543	0.813427	3.83849	0.847238	4.03445	1.02411			3.80038	-0.00275939	3.83833	-0.0194825	3.82543	0.0109604	3.83849	-0.0394027	4.03445	0.0837238			0.748656	1.93453e-06	0.717831	6.0584e-07	0.725836	2.09823e-05	0.715284	1.17214e-06	0.645321	6.55836e-06
	3.85469	0.840618	3.89292	0.837245	3.88363	0.813147	3.89303	0.847313	4.09148	1.024			3.85469	-0.00351164	3.89292	-0.0187516	3.88363	0.0131097	3.89303	-0.0431887	4.09148	0.0789452			0.759351	1.94317e-06	0.728086	5.26741e-07	0.736205	2.09964e-05	0.725502	1.10751e-06	0.65454	9.68858e-06
	3.90901	0.84051	3.94764	0.837192	3.94183	0.812992	3.9473	0.848751	4.14847	1.02509			3.90901	-0.00416749	3.94764	-0.0196027	3.94183	0.0154664	3.9473	-0.0395055	4.14847	0.0772198			0.770046	2.09065e-06	0.738341	4.66061e-07	0.746574	2.10691e-05	0.735721	1.29012e-06	0.663758	1.33099e-05
	3.96333	0.840456	4.00236	0.837584	4.00003	0.813023	4.00158	0.848102	4.20543	1.0251			3.96333	-0.00319309	4.00236	-0.0225251	4.00003	0.016004	4.00158	-0.0309349	4.20543	0.0752623			0.780741	2.37328e-06	0.748595	4.26786e-07	0.756943	2.12653e-05	0.745939	1.8079e-06	0.672977	1.70945e-05
	4.01767	0.840513	4.05698	0.837571	4.05821	0.813244	4.05612	0.848246	4.26246	1.02466			4.01767	-0.00217959	4.05698	-0.022342	4.05821	0.0147524	4.05612	-0.0276885	4.26246	0.059274			0.791436	2.7838e-06	0.75885	4.10737e-07	0.767312	2.16514e-05	0.756157	2.74078e-06	0.682196	2.06861e-05
	4.07199	0.840581	4.11165	0.836967	4.11641	0.813475	4.11039	0.848242	4.31945	1.02522			4.07199	-0.00350126	4.11165	-0.0208872	4.11641	0.0127543	4.11039	-0.0319585	4.31945	0.0406614			0.802131	3.31138e-06	0.769105	4.1853e-07	0.777681	2.22893e-05	0.766376	4.15337e-06	0.691415	2.37389e-05
	4.1263	0.840495	4.16643	0.837291	4.17461	0.81328	4.16466	0.848519	4.37069	1.02523			4.1263	-0.00427305	4.16643	-0.0216681	4.17461	0.0119209	4.16466	-0.0375123	4.37069	0.0226913			0.812826	3.9419e-06	0.779359	4.49591e-07	0.78805	2.32306e-05	0.776594	6.08823e-06	0.700634	2.59591e-05
	4.18062	0.84041	4.22115	0.837415	4.23281	0.812785	4.2192	0.84759	4.37646	1.02545			4.18062	-0.00253662	4.22115	-0.0221789	4.23281	0.0109844	4.2192	-0.03887	4.37646	0.0201551			0.823521	4.65819e-06	0.789614	5.02229e-07	0.798419	2.45117e-05	0.786812	8.56031e-06	0.709853	2.71442e-05
	4.23496	0.840509	4.27584	0.837504	4.29098	0.812661	4.27348	0.847214	4.42772	1.0249			4.23496	-0.00137218	4.27584	-0.0200107	4.29098	0.0080413	4.27348	-0.0402662	4.42772	-0.00794213			0.834217	5.44043e-06	0.799869	5.73753e-07	0.808788	2.61488e-05	0.797031	1.1553e-05	0.719072	2.72165e-05
	4.28928	0.840564	4.33057	0.837164	4.34918	0.812873	4.32801	0.847054	4.43347	1.02509			4.28928	-0.00268694	4.33057	-0.0194991	4.34918	0.00426056	4.32801	-0.0428148	4.43347	-0.0110199			0.844912	6.26668e-06	0.810124	6.60639e-07	0.819157	2.81354e-05	0.807249	1.50164e-05	0.72829	2.62454e-05
[truncated: 1,969 more rows]

## Sheet: Fig. 6
	Fig. 6a				Fig. 6b				Fig. 6c				Fig. 6d
	Freq. [Hz]	Magn. Factor			Freq. [Hz]	Magn. Factor			Freq. [Hz]	Magn. Factor			Freq. [Hz]	Magn. Factor
	0	0			0	0			0	0			0	0
[truncated: 1,000 more rows]

## Sheet: Suppl. Fig. 1
	Supplementary Fig. 1
[truncated: 7 more rows]

## Sheet: Suppl. Fig. 3
	Supplementary Fig. 3
[truncated: 6 more rows]

[truncated: 3 more sheets: Suppl. Fig. 6, Suppl. Fig. 11, Suppl. Fig. 17]
